# Supplementary material for: A novel subnetwork alignment approach predicts new components of the cell cycle regulatory apparatus in Plasmodium falciparum
Source: BMC Bioinformatics. 2013 Sep 24;14(Suppl 12):S2. doi: 10.1186/1471-2105-14-S12-S2 (PMC3848769; doi:10.1186/1471-2105-14-S12-S2)
Supplement: Additional file 1 — Functional orthologs involved in cell cycle regulation in P. falciparum. The query genome is P. falciparum, and the target genome is E. coli. GO: Gene Ontology. BP: Biological Process. MF: Molecular Function. CC: Cellular Component. [file 1471-2105-14-S12-S2-S1.xls]

## Sheet: cell cycle network
Additional File 1. Functional orthologs involved in cell cycle in P. falciparum. The query genome is P. falciparum, and the target genome is E. coli.
GO: Gene Ontology. BP: Biological Process. MF: Molecular Function. CC: Cellular Component.
query UniProt ID	PlasmoDB ID	Query protein annotation	query GO BP	query GO MF	query CC	target UniProt ID	Target Gene Name	Target protein annotation	target BP	target MF	target CC	BLAST e-score	Rank
Q8IJW3	PF10_0078	Histone deacetylase, putative;	0016787:hydrolase activity|*|0008440:inositol trisphosphate 3-kinase activity	x	x	P0ABG4	ftsW	Cell division protein ftsW;	0005515:protein binding	0051301:cell division|*|0007049:cell cycle|*|0009252:peptidoglycan biosynthetic process|*|0008360:regulation of cell shape|*|0007047:cell wall organization|*|0000910:cytokinesis	0005886:plasma membrane|*|0016021:integral to membrane|*|0016020:membrane|*|0032155:cell division site part	1001	1
O77306	PFC0105w	Serine/threonine protein kinase, putative;	0004672:protein kinase activity|*|0005524:ATP binding|*|0004674:protein serine/threonine kinase activity|*|0000166:nucleotide binding|*|0016301:kinase activity	0006468:protein amino acid phosphorylation	x	P0A6F5	groL	60 kDa chaperonin;	0005515:protein binding|*|0005524:ATP binding|*|0016887:ATPase activity|*|0042802:identical protein binding|*|0000166:nucleotide binding|*|0051082:unfolded protein binding	0051301:cell division|*|0044267:cellular protein metabolic process|*|0006457:protein folding|*|0009408:response to heat|*|0007049:cell cycle|*|0042963:phage assembly	0005737:cytoplasm|*|0016020:membrane|*|0005829:cytosol	1001	1
Q8IDR5	PF13_0232	Casein kinase II beta chain;	0019887:protein kinase regulator activity|*|0016301:kinase activity	x	0005956:protein kinase CK2 complex	P0AFB1	nlpI	Lipoprotein nlpI;	0005488:binding	0051301:cell division|*|0007049:cell cycle	0005886:plasma membrane|*|0016020:membrane	1001	1
Q8IAU1	PF08_0096	RNA helicase, putative;	0016787:hydrolase activity|*|0000166:nucleotide binding|*|0004386:helicase activity|*|0005524:ATP binding|*|0008026:ATP-dependent helicase activity|*|0003676:nucleic acid binding	x	x	P46889	ftsK	DNA translocase ftsK;	0005524:ATP binding|*|0043565:sequence-specific DNA binding|*|0015616:DNA translocase activity|*|0016887:ATPase activity|*|0005515:protein binding|*|0000166:nucleotide binding|*|0003677:DNA binding	0051301:cell division|*|0007049:cell cycle|*|0006970:response to osmotic stress|*|0071236:x|*|0007059:chromosome segregation|*|0000920:cell separation during cytokinesis|*|0009432:SOS response|*|0009651:response to salt stress|*|0045941:positive regulation of transcription	0005887:integral to plasma membrane|*|0016020:membrane|*|0005886:plasma membrane|*|0016021:integral to membrane	13	1
Q8IHN6	PF11_0504	Plasmodium exported protein (Hyp11);	x	x	x	P0AF36	zapB	Cell division protein zapB;	x	0000917:barrier septum formation|*|0007049:cell cycle|*|0043093:binary fission|*|0051301:cell division	0032155:cell division site part|*|0005737:cytoplasm	1001	1
Q8IIC4	PF11_0250	High mobility group-like protein NHP2, putative;	x	x	x	P06965	dicC	Repressor protein of division inhibition gene dicB;	0003677:DNA binding	0045449:regulation of transcription|*|0007049:cell cycle|*|0006350:transcription|*|0051301:cell division	x	1001	1
O97324	PFC0005w	Erythrocyte membrane protein 1, PfEMP1;	0004872:receptor activity	0009405:pathogenesis	0016021:integral to membrane	P11557	damX	Protein damX;	x	0000910:cytokinesis|*|0007049:cell cycle|*|0051301:cell division	0005886:plasma membrane|*|0032155:cell division site part|*|0016021:integral to membrane|*|0016020:membrane	0.017	1
Q8I3E5	PFI0005w	Erythrocyte membrane protein 1, PfEMP1;	0004872:receptor activity	0009405:pathogenesis	0016021:integral to membrane	P0A6S5	ftsB	Cell division protein ftsB;	x	0051301:cell division|*|0007049:cell cycle	0016020:membrane|*|0005886:plasma membrane|*|0000935:barrier septum|*|0016021:integral to membrane	1001	1
O97225	PFC0165w	Spindle pole body protein, putative;	x	0000226:microtubule cytoskeleton organization	0000922:spindle pole|*|0005815:microtubule organizing center	P22188	murE	UDP-N-acetylmuramoyl-L-alanyl-D-glutamate--2,6-diaminopimelate ligase;	0005515:protein binding|*|0047482:UDP-N-acetylmuramoyl-L-alanyl-D-glutamate-L-lysine ligase activity|*|0005524:ATP binding|*|0008765:UDP-N-acetylmuramoylalanyl-D-glutamate-2,6-diaminopimelate ligase activity|*|0016881:acid-amino acid ligase activity|*|0016874:ligase activity|*|0000166:nucleotide binding	0007049:cell cycle|*|0051301:cell division|*|0007047:cell wall organization|*|0009252:peptidoglycan biosynthetic process|*|0009273:peptidoglycan-based cell wall biogenesis|*|0009058:biosynthetic process|*|0008360:regulation of cell shape	0005737:cytoplasm	1001	1
Q8IBF1	MAL7P1.172	Putative uncharacterized protein;	x	x	x	P06136	ftsQ	Cell division protein ftsQ;	x	0051301:cell division|*|0000917:barrier septum formation|*|0007049:cell cycle	0005886:plasma membrane|*|0016021:integral to membrane|*|0016020:membrane	1001	1
Q8IEC9	MAL13P1.102	Putative uncharacterized protein;	x	x	x	P20083	parE	DNA topoisomerase 4 subunit B;	0005524:ATP binding|*|0003918:DNA topoisomerase (ATP-hydrolyzing) activity|*|0003677:DNA binding|*|0003916:DNA topoisomerase activity|*|0016853:isomerase activity|*|0000166:nucleotide binding	0006265:DNA topological change|*|0030541:plasmid partitioning|*|0051276:chromosome organization|*|0007062:sister chromatid cohesion|*|0046677:response to antibiotic	0005694:chromosome|*|0005737:cytoplasm	1001	1
Q8IDC4	PF13_0310	Preribosomal processosome UTP, putative (Conserved plasmodium protein, unknown function);	x	0016458:gene silencing	0005634:nucleus	P0A9A6	ftsZ	Cell division protein ftsZ;	0005515:protein binding|*|0003924:GTPase activity|*|0005525:GTP binding|*|0000166:nucleotide binding	0051258:protein polymerization|*|0051301:cell division|*|0007049:cell cycle|*|0000917:barrier septum formation	0043234:protein complex|*|0005737:cytoplasm|*|0032155:cell division site part	1001	1
O96169	PFB0370c	RNA binding protein, putative;	0003723:RNA binding	x	x	P18196	minC	Septum site-determining protein minC;	x	0000917:barrier septum formation|*|0051302:regulation of cell division|*|0007049:cell cycle|*|0051726:regulation of cell cycle|*|0051301:cell division	x	1001	1
Q8IEI9	PF13_0075	Surface-associated interspersed gene 13.1 (SURFIN13.1);	x	x	x	P0AD68	ftsI	Peptidoglycan synthase ftsI;	0008658:penicillin binding|*|0005515:protein binding|*|0016757:transferase activity, transferring glycosyl groups|*|0008955:peptidoglycan glycosyltransferase activity|*|0003824:catalytic activity|*|0016740:transferase activity	0051301:cell division|*|0007047:cell wall organization|*|0009252:peptidoglycan biosynthetic process|*|0046677:response to antibiotic|*|0042493:response to drug|*|0009273:peptidoglycan-based cell wall biogenesis|*|0008360:regulation of cell shape|*|0007049:cell cycle	0032155:cell division site part|*|0005886:plasma membrane|*|0031226:intrinsic to plasma membrane|*|0016021:integral to membrane|*|0005887:integral to plasma membrane|*|0016020:membrane	1001	1
Q8I1N6	PFD0985w	AP2/ERF domain-containing protein PFD0985w;	0003674:molecular_function|*|0003700:transcription factor activity|*|0003677:DNA binding	0006355:regulation of transcription, DNA-dependent|*|0045449:regulation of transcription|*|0044403:symbiosis, encompassing mutualism through parasitism|*|0006350:transcription	0005575:cellular_component|*|0005634:nucleus	P0ABH0	ftsA	Cell division protein ftsA;	x	0051301:cell division|*|0007049:cell cycle|*|0000910:cytokinesis|*|0008360:regulation of cell shape	0032155:cell division site part	1001	1
Q8I5S6	PFL0625c	Eukaryotic translation initiation factor 3 subunit 10, putative;	0003743:translation initiation factor activity	x	x	P0A749	murA	UDP-N-acetylglucosamine 1-carboxyvinyltransferase;	0008760:UDP-N-acetylglucosamine 1-carboxyvinyltransferase activity|*|0016740:transferase activity|*|0016765:transferase activity, transferring alkyl or aryl (other than methyl) groups|*|0003824:catalytic activity	0007049:cell cycle|*|0008360:regulation of cell shape|*|0009252:peptidoglycan biosynthetic process|*|0019277:UDP-N-acetylgalactosamine biosynthetic process|*|0051301:cell division|*|0007047:cell wall organization	0005737:cytoplasm	1001	1
O96173	PFB0390w	Apicoplast ribosomal releasing factor, putative;	x	0006412:translation	x	P0AEZ3	minD	Septum site-determining protein minD;	0005524:ATP binding|*|0000166:nucleotide binding|*|0016887:ATPase activity	0000917:barrier septum formation|*|0000918:selection of site for barrier septum formation|*|0051301:cell division|*|0007049:cell cycle	0005886:plasma membrane|*|0016020:membrane	1001	1
P62368	PFB0420w	2-C-methyl-D-erythritol 2,4-cyclodiphosphate synthase;	0008685:2-C-methyl-D-erythritol 2,4-cyclodiphosphate synthase activity|*|0016829:lyase activity	0008299:isoprenoid biosynthetic process|*|0016114:terpenoid biosynthetic process	x	P22524	mukE	Chromosome partition protein mukE;	0005515:protein binding	0007049:cell cycle|*|0007059:chromosome segregation|*|0051301:cell division|*|0030261:chromosome condensation	0005737:cytoplasm|*|0009295:nucleoid	1001	2
Q8IAM0	PF08_0132	Glutamate dehydrogenase, putative;	0003824:catalytic activity|*|0004352:glutamate dehydrogenase activity|*|0016491:oxidoreductase activity|*|0005488:binding	0008152:metabolic process|*|0006520:amino acid metabolic process|*|0055114:oxidation reduction	x	P17443	murG	UDP-N-acetylglucosamine--N-acetylmuramyl-(pentapeptide) pyrophosphoryl-undecaprenol N-acetylglucosamine transferase;	0050511:undecaprenyldiphospho-muramoylpentapeptide beta-N-acetylglucosaminyltransferase activity|*|0016740:transferase activity|*|0016757:transferase activity, transferring glycosyl groups|*|0016758:transferase activity, transferring hexosyl groups|*|0030246:carbohydrate binding	0007047:cell wall organization|*|0009252:peptidoglycan biosynthetic process|*|0008360:regulation of cell shape|*|0051301:cell division|*|0005975:carbohydrate metabolic process|*|0007049:cell cycle|*|0030259:lipid glycosylation|*|0019277:UDP-N-acetylgalactosamine biosynthetic process	0016020:membrane|*|0005886:plasma membrane	1001	2
Q8III5	PF11_0189	Insulinase, putative;	0046872:metal ion binding|*|0008270:zinc ion binding|*|0003824:catalytic activity|*|0004222:metalloendopeptidase activity	0006508:proteolysis	x	P0AFB1	nlpI	Lipoprotein nlpI;	0005488:binding	0051301:cell division|*|0007049:cell cycle	0005886:plasma membrane|*|0016020:membrane	522	2
Q8I5S5	PFL0630w	Iron-sulfur subunit of succinate dehydrogenase;	0016491:oxidoreductase activity|*|0009055:electron carrier activity|*|0051536:iron-sulfur cluster binding|*|0051537:2 iron, 2 sulfur cluster binding|*|0008177:succinate dehydrogenase (ubiquinone) activity|*|0005506:iron ion binding|*|0046872:metal ion binding	0055114:oxidation reduction|*|0006099:tricarboxylic acid cycle	x	P0AC30	ftsX	Cell division protein ftsX;	0005515:protein binding	0000910:cytokinesis|*|0007049:cell cycle|*|0051301:cell division	0032155:cell division site part|*|0016020:membrane|*|0005886:plasma membrane|*|0016021:integral to membrane	1001	2
Q8I272	PFA_0345w	Centrin-1;	0005509:calcium ion binding|*|0008026:ATP-dependent helicase activity|*|0003676:nucleic acid binding|*|0005524:ATP binding	x	x	P0ABH0	ftsA	Cell division protein ftsA;	x	0051301:cell division|*|0007049:cell cycle|*|0000910:cytokinesis|*|0008360:regulation of cell shape	0032155:cell division site part	1001	2
O77357	PFC0455w	Putative uncharacterized protein;	x	x	x	P09557	dicB	Division inhibition protein dicB;	x	0051302:regulation of cell division|*|0007049:cell cycle|*|0051301:cell division	x	1001	2
O96224	PFB0655c	Conserved Plasmodium protein;	x	x	x	P06966	dicA	HTH-type transcriptional regulator dicA;	0003677:DNA binding|*|0043565:sequence-specific DNA binding|*|0016564:transcription repressor activity	0006350:transcription|*|0045449:regulation of transcription|*|0051301:cell division|*|0007049:cell cycle	x	1001	2
Q8I1P3	PFD0940w	Putative uncharacterized protein;	x	x	x	P0A9R7	ftsE	Cell division ATP-binding protein ftsE;	0005524:ATP binding|*|0016887:ATPase activity|*|0017111:nucleoside-triphosphatase activity|*|0005515:protein binding|*|0000166:nucleotide binding	0051301:cell division|*|0000910:cytokinesis|*|0007049:cell cycle|*|0046677:response to antibiotic	0005737:cytoplasm|*|0032155:cell division site part|*|0000300:peripheral to membrane of membrane fraction	1001	2
Q8I590	PFL1600c	Conserved Plasmodium protein;	x	x	x	P0A6S5	ftsB	Cell division protein ftsB;	x	0051301:cell division|*|0007049:cell cycle	0016020:membrane|*|0005886:plasma membrane|*|0000935:barrier septum|*|0016021:integral to membrane	1001	2
Q8ID65	PF13_0339	Putative uncharacterized protein;	x	x	x	P0AFI2	parC	DNA topoisomerase 4 subunit A;	0003918:DNA topoisomerase (ATP-hydrolyzing) activity|*|0003916:DNA topoisomerase activity|*|0003677:DNA binding|*|0005524:ATP binding|*|0016853:isomerase activity	0006265:DNA topological change|*|0007059:chromosome segregation|*|0030541:plasmid partitioning|*|0006259:DNA metabolic process|*|0007062:sister chromatid cohesion|*|0006261:DNA-dependent DNA replication	0005694:chromosome|*|0005886:plasma membrane|*|0005737:cytoplasm|*|0019897:extrinsic to plasma membrane|*|0016020:membrane|*|0009330:DNA topoisomerase complex (ATP-hydrolyzing)	1001	2
Q8IDT8	MAL13P1.202	Putative uncharacterized protein;	x	x	x	P11557	damX	Protein damX;	x	0000910:cytokinesis|*|0007049:cell cycle|*|0051301:cell division	0005886:plasma membrane|*|0032155:cell division site part|*|0016021:integral to membrane|*|0016020:membrane	1001	2
Q8IER9	MAL13P1.25	Putative uncharacterized protein;	x	x	x	P0A6F9	groS	10 kDa chaperonin;	0005515:protein binding|*|0005524:ATP binding|*|0051082:unfolded protein binding	0042963:phage assembly|*|0006457:protein folding|*|0007049:cell cycle|*|0009408:response to heat|*|0051301:cell division	0005737:cytoplasm|*|0005829:cytosol	1001	2
Q8IJ41	PF10_0359	Conserved Plasmodium protein;	x	x	x	P24228	dacB	D-alanyl-D-alanine carboxypeptidase dacB;	0004180:carboxypeptidase activity|*|0004185:serine-type carboxypeptidase activity|*|0016787:hydrolase activity|*|0005515:protein binding|*|0009002:serine-type D-Ala-D-Ala carboxypeptidase activity|*|0004175:endopeptidase activity|*|0008658:penicillin binding	0009253:peptidoglycan catabolic process|*|0010382:cellular cell wall metabolic process|*|0008360:regulation of cell shape|*|0009252:peptidoglycan biosynthetic process|*|0007047:cell wall organization|*|0000910:cytokinesis|*|0009254:peptidoglycan turnover|*|0000270:peptidoglycan metabolic process|*|0046677:response to antibiotic|*|0051301:cell division|*|0043093:binary fission|*|0007049:cell cycle…	0042597:periplasmic space|*|0030288:outer membrane-bounded periplasmic space	1001	2
Q8IKD8	PF14_0667	Putative uncharacterized protein;	x	x	x	P06136	ftsQ	Cell division protein ftsQ;	x	0051301:cell division|*|0000917:barrier septum formation|*|0007049:cell cycle	0005886:plasma membrane|*|0016021:integral to membrane|*|0016020:membrane	1001	2
Q8IBL6	PF07_0100	Putative uncharacterized protein;	x	x	x	P0A9A6	ftsZ	Cell division protein ftsZ;	0005515:protein binding|*|0003924:GTPase activity|*|0005525:GTP binding|*|0000166:nucleotide binding	0051258:protein polymerization|*|0051301:cell division|*|0007049:cell cycle|*|0000917:barrier septum formation	0043234:protein complex|*|0005737:cytoplasm|*|0032155:cell division site part	882	2
O77308	PFC0125w	ABC transporter, (TAP family), putative;	0005524:ATP binding|*|0016887:ATPase activity|*|0000166:nucleotide binding|*|0042626:ATPase activity, coupled to transmembrane movement of substances	0006810:transport|*|0055085:transmembrane transport	0016021:integral to membrane	P0A6F5	groL	60 kDa chaperonin;	0005515:protein binding|*|0005524:ATP binding|*|0016887:ATPase activity|*|0042802:identical protein binding|*|0000166:nucleotide binding|*|0051082:unfolded protein binding	0051301:cell division|*|0044267:cellular protein metabolic process|*|0006457:protein folding|*|0009408:response to heat|*|0007049:cell cycle|*|0042963:phage assembly	0005737:cytoplasm|*|0016020:membrane|*|0005829:cytosol	1001	2
Q8I3Y8	PFE0585c	Myo-inositol 1-phosphate synthase, putative;	0003824:catalytic activity|*|0005488:binding|*|0004512:inositol-3-phosphate synthase activity|*|0016853:isomerase activity	0008152:metabolic process|*|0006021:inositol biosynthetic process|*|0008654:phospholipid biosynthetic process	x	P0A9A6	ftsZ	Cell division protein ftsZ;	0005515:protein binding|*|0003924:GTPase activity|*|0005525:GTP binding|*|0000166:nucleotide binding	0051258:protein polymerization|*|0051301:cell division|*|0007049:cell cycle|*|0000917:barrier septum formation	0043234:protein complex|*|0005737:cytoplasm|*|0032155:cell division site part	1001	3
Q8IB67	PF08_0034	Histone acetyltransferase GCN5, putative;	0008080:N-acetyltransferase activity|*|0016740:transferase activity	0008152:metabolic process	x	P0AF36	zapB	Cell division protein zapB;	x	0000917:barrier septum formation|*|0007049:cell cycle|*|0043093:binary fission|*|0051301:cell division	0032155:cell division site part|*|0005737:cytoplasm	1001	3
Q8I2M9	PFI1375w	Cytochrome C oxidase, putative;	0004129:cytochrome-c oxidase activity|*|0008121:ubiquinol-cytochrome-c reductase activity|*|0016491:oxidoreductase activity	0055114:oxidation reduction	0005739:mitochondrion	P0AEN4	ftsL	Cell division protein ftsL;	x	0007049:cell cycle|*|0051301:cell division	0016021:integral to membrane|*|0005886:plasma membrane|*|0016020:membrane	1001	3
Q8I581	PFL1645w	Conserved Plasmodium protein;	x	x	x	P0ABG7	mrdB	Rod shape-determining protein rodA;	x	0007049:cell cycle|*|0008360:regulation of cell shape	0016021:integral to membrane|*|0005886:plasma membrane|*|0016020:membrane	1001	3
Q8IBD3	MAL8P1.3	Putative uncharacterized protein;	x	x	x	P0AAI3	ftsH	Cell division protease ftsH;	0004222:metalloendopeptidase activity|*|0005524:ATP binding|*|0016787:hydrolase activity|*|0046872:metal ion binding|*|0008270:zinc ion binding|*|0016887:ATPase activity|*|0005515:protein binding|*|0017111:nucleoside-triphosphatase activity|*|0000166:nucleotide binding|*|0008233:peptidase activity|*|0030145:manganese ion binding|*|0008237:metallopeptidase activity|*|0043273:CTPase activity	0006508:proteolysis|*|0030163:protein catabolic process|*|0051301:cell division|*|0007049:cell cycle	0016020:membrane|*|0005886:plasma membrane|*|0016021:integral to membrane	1001	3
Q8IET5	MAL13P1.15	Putative uncharacterized protein;	x	x	x	P08373	murB	UDP-N-acetylenolpyruvoylglucosamine reductase;	0050660:FAD binding|*|0008762:UDP-N-acetylmuramate dehydrogenase activity|*|0003824:catalytic activity|*|0016491:oxidoreductase activity	0009252:peptidoglycan biosynthetic process|*|0007047:cell wall organization|*|0008360:regulation of cell shape|*|0007049:cell cycle|*|0055114:oxidation reduction|*|0051301:cell division	0005737:cytoplasm	1001	3
Q8ID50	PF13_0346	60S ribosomal protein L40/UBI, putative;	0003735:structural constituent of ribosome	0006412:translation	0005622:intracellular|*|0005840:ribosome	P24181	acrF	Acriflavine resistance protein F;	0005215:transporter activity	0051301:cell division|*|0006810:transport|*|0007049:cell cycle	0005886:plasma membrane|*|0016021:integral to membrane|*|0016020:membrane	1001	3
Q8IET0	PF13_0019	Sodium/hydrogen exchanger, Na+, H+ antiporter;	0015299:solute:hydrogen antiporter activity	0006812:cation transport|*|0006810:transport|*|0055085:transmembrane transport	0016021:integral to membrane	P22524	mukE	Chromosome partition protein mukE;	0005515:protein binding	0007049:cell cycle|*|0007059:chromosome segregation|*|0051301:cell division|*|0030261:chromosome condensation	0005737:cytoplasm|*|0009295:nucleoid	1001	3
O77310	PFC0120w	Cytoadherence linked asexual protein 3.1;	x	x	x	P0A6F5	groL	60 kDa chaperonin;	0005515:protein binding|*|0005524:ATP binding|*|0016887:ATPase activity|*|0042802:identical protein binding|*|0000166:nucleotide binding|*|0051082:unfolded protein binding	0051301:cell division|*|0044267:cellular protein metabolic process|*|0006457:protein folding|*|0009408:response to heat|*|0007049:cell cycle|*|0042963:phage assembly	0005737:cytoplasm|*|0016020:membrane|*|0005829:cytosol	1001	3
Q8IJ28	PF10_0372	Antigen UB05;	x	x	x	P0A9J0	rng	Ribonuclease G;	0008996:ribonuclease G activity|*|0003723:RNA binding|*|0004519:endonuclease activity|*|0004518:nuclease activity|*|0005515:protein binding|*|0004540:ribonuclease activity|*|0016787:hydrolase activity	0006396:RNA processing|*|0007049:cell cycle|*|0051301:cell division|*|0006364:rRNA processing	0005856:cytoskeleton|*|0005737:cytoplasm	1001	4
O77360	PFC0440c	DEAD box helicase, putative;	0005524:ATP binding|*|0003676:nucleic acid binding|*|0004386:helicase activity|*|0008026:ATP-dependent helicase activity	x	x	P0AEZ3	minD	Septum site-determining protein minD;	0005524:ATP binding|*|0000166:nucleotide binding|*|0016887:ATPase activity	0000917:barrier septum formation|*|0000918:selection of site for barrier septum formation|*|0051301:cell division|*|0007049:cell cycle	0005886:plasma membrane|*|0016020:membrane	1001	4
Q8II67	PF11_0307	Phosphatidylinositol-4-phosphate-5-kinase, putative;	0016301:kinase activity	x	x	P17443	murG	UDP-N-acetylglucosamine--N-acetylmuramyl-(pentapeptide) pyrophosphoryl-undecaprenol N-acetylglucosamine transferase;	0050511:undecaprenyldiphospho-muramoylpentapeptide beta-N-acetylglucosaminyltransferase activity|*|0016740:transferase activity|*|0016757:transferase activity, transferring glycosyl groups|*|0016758:transferase activity, transferring hexosyl groups|*|0030246:carbohydrate binding	0007047:cell wall organization|*|0009252:peptidoglycan biosynthetic process|*|0008360:regulation of cell shape|*|0051301:cell division|*|0005975:carbohydrate metabolic process|*|0007049:cell cycle|*|0030259:lipid glycosylation|*|0019277:UDP-N-acetylgalactosamine biosynthetic process	0016020:membrane|*|0005886:plasma membrane	1001	4
Q7KQL8	PF14_0545	Thioredoxin;	0009055:electron carrier activity|*|0015035:protein disulfide oxidoreductase activity	0006662:glycerol ether metabolic process|*|0045454:cell redox homeostasis|*|0022900:electron transport chain|*|0006810:transport	x	P06966	dicA	HTH-type transcriptional regulator dicA;	0003677:DNA binding|*|0043565:sequence-specific DNA binding|*|0016564:transcription repressor activity	0006350:transcription|*|0045449:regulation of transcription|*|0051301:cell division|*|0007049:cell cycle	x	1001	4
O77315	PFC0155c	DNA-directed RNA polymerase subunit I, putative;	0016740:transferase activity|*|0003899:DNA-directed RNA polymerase activity|*|0003677:DNA binding|*|0016779:nucleotidyltransferase activity	0006351:transcription, DNA-dependent	0030880:RNA polymerase complex	P0A6F5	groL	60 kDa chaperonin;	0005515:protein binding|*|0005524:ATP binding|*|0016887:ATPase activity|*|0042802:identical protein binding|*|0000166:nucleotide binding|*|0051082:unfolded protein binding	0051301:cell division|*|0044267:cellular protein metabolic process|*|0006457:protein folding|*|0009408:response to heat|*|0007049:cell cycle|*|0042963:phage assembly	0005737:cytoplasm|*|0016020:membrane|*|0005829:cytosol	6.1	4
Q8IIH6	PF11_0198	tRNA m(1)G methyltransferase, putative;	0008168:methyltransferase activity|*|0016740:transferase activity	x	x	P0AC30	ftsX	Cell division protein ftsX;	0005515:protein binding	0000910:cytokinesis|*|0007049:cell cycle|*|0051301:cell division	0032155:cell division site part|*|0016020:membrane|*|0005886:plasma membrane|*|0016021:integral to membrane	1001	4
Q8IHN7	PF11_0503	Plasmodium exported protein (PHISTc);	x	x	x	P24181	acrF	Acriflavine resistance protein F;	0005215:transporter activity	0051301:cell division|*|0006810:transport|*|0007049:cell cycle	0005886:plasma membrane|*|0016021:integral to membrane|*|0016020:membrane	1001	4
Q8I5C6	PFL1415w	Conserved Plasmodium protein;	x	x	x	P37773	mpl	UDP-N-acetylmuramate:L-alanyl-gamma-D-glutamyl-meso-diaminopimelate ligase;	0016874:ligase activity|*|0005524:ATP binding|*|0005488:binding|*|0000166:nucleotide binding|*|0005515:protein binding|*|0003824:catalytic activity|*|0016881:acid-amino acid ligase activity	0007047:cell wall organization|*|0008360:regulation of cell shape|*|0051301:cell division|*|0009252:peptidoglycan biosynthetic process|*|0009058:biosynthetic process|*|0008152:metabolic process|*|0007049:cell cycle	0005576:extracellular region|*|0005737:cytoplasm	1001	4
Q8I5N4	PFL0840c	Conserved Plasmodium protein;	x	x	x	P0AAI3	ftsH	Cell division protease ftsH;	0004222:metalloendopeptidase activity|*|0005524:ATP binding|*|0016787:hydrolase activity|*|0046872:metal ion binding|*|0008270:zinc ion binding|*|0016887:ATPase activity|*|0005515:protein binding|*|0017111:nucleoside-triphosphatase activity|*|0000166:nucleotide binding|*|0008233:peptidase activity|*|0030145:manganese ion binding|*|0008237:metallopeptidase activity|*|0043273:CTPase activity	0006508:proteolysis|*|0030163:protein catabolic process|*|0051301:cell division|*|0007049:cell cycle	0016020:membrane|*|0005886:plasma membrane|*|0016021:integral to membrane	1001	4
Q8IEJ1	MAL13P1.59	Putative uncharacterized protein;	x	x	x	P77277	eutJ	Ethanolamine utilization protein eutJ;	x	0007049:cell cycle	x	1001	4
Q8ILA1	PF14_0344	Putative uncharacterized protein;	x	x	x	P0AF36	zapB	Cell division protein zapB;	x	0000917:barrier septum formation|*|0007049:cell cycle|*|0043093:binary fission|*|0051301:cell division	0032155:cell division site part|*|0005737:cytoplasm	370	4
Q8ILW5	PF14_0128	Ubiquitin conjugating enzyme, putative;	0019787:small conjugating protein ligase activity	0051246:regulation of protein metabolic process|*|0043687:post-translational protein modification	x	P22188	murE	UDP-N-acetylmuramoyl-L-alanyl-D-glutamate--2,6-diaminopimelate ligase;	0005515:protein binding|*|0047482:UDP-N-acetylmuramoyl-L-alanyl-D-glutamate-L-lysine ligase activity|*|0005524:ATP binding|*|0008765:UDP-N-acetylmuramoylalanyl-D-glutamate-2,6-diaminopimelate ligase activity|*|0016881:acid-amino acid ligase activity|*|0016874:ligase activity|*|0000166:nucleotide binding	0007049:cell cycle|*|0051301:cell division|*|0007047:cell wall organization|*|0009252:peptidoglycan biosynthetic process|*|0009273:peptidoglycan-based cell wall biogenesis|*|0009058:biosynthetic process|*|0008360:regulation of cell shape	0005737:cytoplasm	1001	4
Q8IJR0	PF10_0132	Phosphoinositide specific phospholipase C, putative;	0004629:phospholipase C activity|*|0004435:phosphoinositide phospholipase C activity|*|0008081:phosphoric diester hydrolase activity|*|0004871:signal transducer activity	0007242:intracellular signaling cascade|*|0006629:lipid metabolic process|*|0007165:signal transduction	x	P24181	acrF	Acriflavine resistance protein F;	0005215:transporter activity	0051301:cell division|*|0006810:transport|*|0007049:cell cycle	0005886:plasma membrane|*|0016021:integral to membrane|*|0016020:membrane	1001	5
Q8I3X4	PFE0660c	Purine nucleotide phosphorylase, putative;	0004850:uridine phosphorylase activity|*|0016740:transferase activity|*|0016757:transferase activity, transferring glycosyl groups|*|0003824:catalytic activity	0009116:nucleoside metabolic process	x	P0A850	tig	Trigger factor;	0005515:protein binding|*|0003755:peptidyl-prolyl cis-trans isomerase activity|*|0016853:isomerase activity	0015031:protein transport|*|0006457:protein folding|*|0051083:'de novo' cotranslational protein folding|*|0051301:cell division|*|0007049:cell cycle	0016020:membrane|*|0044444:cytoplasmic part|*|0005829:cytosol	1001	5
Q8IDW0	MAL13P1.186	1-deoxy-D-xylulose 5-phosphate synthase;	0003824:catalytic activity|*|0016740:transferase activity|*|0008661:1-deoxy-D-xylulose-5-phosphate synthase activity	0008152:metabolic process	x	P37773	mpl	UDP-N-acetylmuramate:L-alanyl-gamma-D-glutamyl-meso-diaminopimelate ligase;	0016874:ligase activity|*|0005524:ATP binding|*|0005488:binding|*|0000166:nucleotide binding|*|0005515:protein binding|*|0003824:catalytic activity|*|0016881:acid-amino acid ligase activity	0007047:cell wall organization|*|0008360:regulation of cell shape|*|0051301:cell division|*|0009252:peptidoglycan biosynthetic process|*|0009058:biosynthetic process|*|0008152:metabolic process|*|0007049:cell cycle	0005576:extracellular region|*|0005737:cytoplasm	1001	5
Q8I0W8	PFE0675c	Deoxyribodipyrimidine photolyase (Photoreactivating enzyme, DNA photolyase), putative;	0003904:deoxyribodipyrimidine photo-lyase activity|*|0003913:DNA photolyase activity|*|0016829:lyase activity	0006281:DNA repair	x	P0A734	minE	Cell division topological specificity factor;	x	0032955:regulation of barrier septum formation|*|0051301:cell division|*|0007049:cell cycle|*|0051302:regulation of cell division	x	1001	5
Q8IBA2	MAL8P1.19	RNA helicase, putative;	0005524:ATP binding|*|0008026:ATP-dependent helicase activity|*|0003676:nucleic acid binding|*|0000166:nucleotide binding|*|0004386:helicase activity|*|0016787:hydrolase activity	x	x	P0AEZ3	minD	Septum site-determining protein minD;	0005524:ATP binding|*|0000166:nucleotide binding|*|0016887:ATPase activity	0000917:barrier septum formation|*|0000918:selection of site for barrier septum formation|*|0051301:cell division|*|0007049:cell cycle	0005886:plasma membrane|*|0016020:membrane	1001	5
Q8I241	PFA_0505c	DNA-directed RNA polymerase 2, putative;	0003899:DNA-directed RNA polymerase activity|*|0016740:transferase activity|*|0008270:zinc ion binding|*|0003676:nucleic acid binding|*|0003677:DNA binding|*|0016779:nucleotidyltransferase activity|*|0030528:transcription regulator activity	0045449:regulation of transcription|*|0006350:transcription	x	P06966	dicA	HTH-type transcriptional regulator dicA;	0003677:DNA binding|*|0043565:sequence-specific DNA binding|*|0016564:transcription repressor activity	0006350:transcription|*|0045449:regulation of transcription|*|0051301:cell division|*|0007049:cell cycle	x	1001	5
Q8IEC6	PF13_0104	Putative uncharacterized protein;	x	x	x	P06965	dicC	Repressor protein of division inhibition gene dicB;	0003677:DNA binding	0045449:regulation of transcription|*|0007049:cell cycle|*|0006350:transcription|*|0051301:cell division	x	1001	5
Q8IL47	PF14_0402	Putative uncharacterized protein;	x	x	x	P0ABG7	mrdB	Rod shape-determining protein rodA;	x	0007049:cell cycle|*|0008360:regulation of cell shape	0016021:integral to membrane|*|0005886:plasma membrane|*|0016020:membrane	1001	5
Q8ILL0	PF14_0233	Putative uncharacterized protein;	x	x	x	P0A9A6	ftsZ	Cell division protein ftsZ;	0005515:protein binding|*|0003924:GTPase activity|*|0005525:GTP binding|*|0000166:nucleotide binding	0051258:protein polymerization|*|0051301:cell division|*|0007049:cell cycle|*|0000917:barrier septum formation	0043234:protein complex|*|0005737:cytoplasm|*|0032155:cell division site part	396	5
Q8IAR3	MAL8P1.128	Proteasome subunit alpha, putative;	0004175:endopeptidase activity|*|0016787:hydrolase activity|*|0004298:threonine-type endopeptidase activity	0051603:proteolysis involved in cellular protein catabolic process|*|0006511:ubiquitin-dependent protein catabolic process	0000502:proteasome complex|*|0005839:proteasome core complex|*|0019773:proteasome core complex, alpha-subunit complex	P0AEN4	ftsL	Cell division protein ftsL;	x	0007049:cell cycle|*|0051301:cell division	0016021:integral to membrane|*|0005886:plasma membrane|*|0016020:membrane	1001	5
Q8IAX6	PF08_0075	60S ribosomal protein L13;	0003735:structural constituent of ribosome	0006412:translation	0005840:ribosome|*|0005622:intracellular|*|0030529:ribonucleoprotein complex	P0A9R7	ftsE	Cell division ATP-binding protein ftsE;	0005524:ATP binding|*|0016887:ATPase activity|*|0017111:nucleoside-triphosphatase activity|*|0005515:protein binding|*|0000166:nucleotide binding	0051301:cell division|*|0000910:cytokinesis|*|0007049:cell cycle|*|0046677:response to antibiotic	0005737:cytoplasm|*|0032155:cell division site part|*|0000300:peripheral to membrane of membrane fraction	1001	5
Q8ILZ7	PF14_0096	RNA binding protein, putative;	0000166:nucleotide binding|*|0005515:protein binding|*|0003723:RNA binding|*|0003676:nucleic acid binding	x	x	P22188	murE	UDP-N-acetylmuramoyl-L-alanyl-D-glutamate--2,6-diaminopimelate ligase;	0005515:protein binding|*|0047482:UDP-N-acetylmuramoyl-L-alanyl-D-glutamate-L-lysine ligase activity|*|0005524:ATP binding|*|0008765:UDP-N-acetylmuramoylalanyl-D-glutamate-2,6-diaminopimelate ligase activity|*|0016881:acid-amino acid ligase activity|*|0016874:ligase activity|*|0000166:nucleotide binding	0007049:cell cycle|*|0051301:cell division|*|0007047:cell wall organization|*|0009252:peptidoglycan biosynthetic process|*|0009273:peptidoglycan-based cell wall biogenesis|*|0009058:biosynthetic process|*|0008360:regulation of cell shape	0005737:cytoplasm	1001	5
O77317	PFC0150w	HAD superfamily protein, putative;	x	x	x	P0A6F5	groL	60 kDa chaperonin;	0005515:protein binding|*|0005524:ATP binding|*|0016887:ATPase activity|*|0042802:identical protein binding|*|0000166:nucleotide binding|*|0051082:unfolded protein binding	0051301:cell division|*|0044267:cellular protein metabolic process|*|0006457:protein folding|*|0009408:response to heat|*|0007049:cell cycle|*|0042963:phage assembly	0005737:cytoplasm|*|0016020:membrane|*|0005829:cytosol	94	5
O96157	PFB0280w	EPSP-SK, putative;	0003824:catalytic activity|*|0005524:ATP binding|*|0016765:transferase activity, transferring alkyl or aryl (other than methyl) groups|*|0004765:shikimate kinase activity	x	x	P09557	dicB	Division inhibition protein dicB;	x	0051302:regulation of cell division|*|0007049:cell cycle|*|0051301:cell division	x	1001	5
Q8I423	PFE0395c	6-cysteine protein, putative;	x	x	x	P18196	minC	Septum site-determining protein minC;	x	0000917:barrier septum formation|*|0051302:regulation of cell division|*|0007049:cell cycle|*|0051726:regulation of cell cycle|*|0051301:cell division	x	1001	5
Q8I2N3	PFI1355w	Putative uncharacterized protein;	x	x	x	P0A734	minE	Cell division topological specificity factor;	x	0032955:regulation of barrier septum formation|*|0051301:cell division|*|0007049:cell cycle|*|0051302:regulation of cell division	x	1001	6
Q8I3F0	PFE1605w	Putative uncharacterized protein;	x	x	x	P11557	damX	Protein damX;	x	0000910:cytokinesis|*|0007049:cell cycle|*|0051301:cell division	0005886:plasma membrane|*|0032155:cell division site part|*|0016021:integral to membrane|*|0016020:membrane	1001	6
Q8II84	PF11_0290	Conserved Plasmodium protein;	x	x	x	P0AF36	zapB	Cell division protein zapB;	x	0000917:barrier septum formation|*|0007049:cell cycle|*|0043093:binary fission|*|0051301:cell division	0032155:cell division site part|*|0005737:cytoplasm	1001	6
Q8IIE5	PF11_0229	Conserved Plasmodium protein;	x	x	0042765:GPI-anchor transamidase complex|*|0016021:integral to membrane	P0AAI3	ftsH	Cell division protease ftsH;	0004222:metalloendopeptidase activity|*|0005524:ATP binding|*|0016787:hydrolase activity|*|0046872:metal ion binding|*|0008270:zinc ion binding|*|0016887:ATPase activity|*|0005515:protein binding|*|0017111:nucleoside-triphosphatase activity|*|0000166:nucleotide binding|*|0008233:peptidase activity|*|0030145:manganese ion binding|*|0008237:metallopeptidase activity|*|0043273:CTPase activity	0006508:proteolysis|*|0030163:protein catabolic process|*|0051301:cell division|*|0007049:cell cycle	0016020:membrane|*|0005886:plasma membrane|*|0016021:integral to membrane	263	6
Q8I468	PFE0160c	Ser/Arg-rich splicing factor, putative;	0003676:nucleic acid binding|*|0000166:nucleotide binding	x	x	P18196	minC	Septum site-determining protein minC;	x	0000917:barrier septum formation|*|0051302:regulation of cell division|*|0007049:cell cycle|*|0051726:regulation of cell cycle|*|0051301:cell division	x	1001	6
O77318	PFC0330w	Putative uncharacterized protein;	0005515:protein binding	x	x	P0A6F5	groL	60 kDa chaperonin;	0005515:protein binding|*|0005524:ATP binding|*|0016887:ATPase activity|*|0042802:identical protein binding|*|0000166:nucleotide binding|*|0051082:unfolded protein binding	0051301:cell division|*|0044267:cellular protein metabolic process|*|0006457:protein folding|*|0009408:response to heat|*|0007049:cell cycle|*|0042963:phage assembly	0005737:cytoplasm|*|0016020:membrane|*|0005829:cytosol	1001	6
Q8IBD4	PF08_0002	Surface-associated interspersed gene 8.2 (SURFIN8.2) (3d7surf8.2);	x	x	x	P20083	parE	DNA topoisomerase 4 subunit B;	0005524:ATP binding|*|0003918:DNA topoisomerase (ATP-hydrolyzing) activity|*|0003677:DNA binding|*|0003916:DNA topoisomerase activity|*|0016853:isomerase activity|*|0000166:nucleotide binding	0006265:DNA topological change|*|0030541:plasmid partitioning|*|0051276:chromosome organization|*|0007062:sister chromatid cohesion|*|0046677:response to antibiotic	0005694:chromosome|*|0005737:cytoplasm	468	6
Q8I659	PFB0765w	Uncharacterized protein PFB0765w;	0003674:molecular_function	0044403:symbiosis, encompassing mutualism through parasitism	0005575:cellular_component	P0ABH0	ftsA	Cell division protein ftsA;	x	0051301:cell division|*|0007049:cell cycle|*|0000910:cytokinesis|*|0008360:regulation of cell shape	0032155:cell division site part	1001	6
Q8I5I8	PFL1090w	Glideosome-associated protein 45;	x	x	x	P24228	dacB	D-alanyl-D-alanine carboxypeptidase dacB;	0004180:carboxypeptidase activity|*|0004185:serine-type carboxypeptidase activity|*|0016787:hydrolase activity|*|0005515:protein binding|*|0009002:serine-type D-Ala-D-Ala carboxypeptidase activity|*|0004175:endopeptidase activity|*|0008658:penicillin binding	0009253:peptidoglycan catabolic process|*|0010382:cellular cell wall metabolic process|*|0008360:regulation of cell shape|*|0009252:peptidoglycan biosynthetic process|*|0007047:cell wall organization|*|0000910:cytokinesis|*|0009254:peptidoglycan turnover|*|0000270:peptidoglycan metabolic process|*|0046677:response to antibiotic|*|0051301:cell division|*|0043093:binary fission|*|0007049:cell cycle…	0042597:periplasmic space|*|0030288:outer membrane-bounded periplasmic space	1001	6
Q8II47	PF11_0327	Oxysterol-binding protein-related protein 2;	x	0008202:steroid metabolic process	x	P0A9R7	ftsE	Cell division ATP-binding protein ftsE;	0005524:ATP binding|*|0016887:ATPase activity|*|0017111:nucleoside-triphosphatase activity|*|0005515:protein binding|*|0000166:nucleotide binding	0051301:cell division|*|0000910:cytokinesis|*|0007049:cell cycle|*|0046677:response to antibiotic	0005737:cytoplasm|*|0032155:cell division site part|*|0000300:peripheral to membrane of membrane fraction	1001	7
Q8IIG6	PF11_0208	Phosphoglycerate mutase;	0046538:2,3-bisphosphoglycerate-dependent phosphoglycerate mutase activity|*|0003824:catalytic activity|*|0016868:intramolecular transferase activity, phosphotransferases|*|0016853:isomerase activity	0006096:glycolysis|*|0008152:metabolic process	x	P0AFB1	nlpI	Lipoprotein nlpI;	0005488:binding	0051301:cell division|*|0007049:cell cycle	0005886:plasma membrane|*|0016020:membrane	1001	7
Q8I4R0	PFL2530w	Lysophospholipase, putative;	x	x	x	P29131	ftsN	Cell division protein ftsN;	0005515:protein binding	0007049:cell cycle|*|0051301:cell division|*|0000910:cytokinesis|*|0033205:cytokinesis during cell cycle|*|0000917:barrier septum formation	0016020:membrane|*|0005886:plasma membrane|*|0044457:cell septum part|*|0016021:integral to membrane|*|0005624:membrane fraction	1001	7
Q8IJ52	PF10_0348	Erythrocyte membrane protein, putative;	0004872:receptor activity	0009405:pathogenesis	0016021:integral to membrane	P0ABG4	ftsW	Cell division protein ftsW;	0005515:protein binding	0051301:cell division|*|0007049:cell cycle|*|0009252:peptidoglycan biosynthetic process|*|0008360:regulation of cell shape|*|0007047:cell wall organization|*|0000910:cytokinesis	0005886:plasma membrane|*|0016021:integral to membrane|*|0016020:membrane|*|0032155:cell division site part	1001	7
Q8I481	PFE0095c	Putative uncharacterized protein;	x	x	x	P18196	minC	Septum site-determining protein minC;	x	0000917:barrier septum formation|*|0051302:regulation of cell division|*|0007049:cell cycle|*|0051726:regulation of cell cycle|*|0051301:cell division	x	1001	7
Q8IIT8	PF11_0076	Conserved Plasmodium protein;	x	x	x	P0A850	tig	Trigger factor;	0005515:protein binding|*|0003755:peptidyl-prolyl cis-trans isomerase activity|*|0016853:isomerase activity	0015031:protein transport|*|0006457:protein folding|*|0051083:'de novo' cotranslational protein folding|*|0051301:cell division|*|0007049:cell cycle	0016020:membrane|*|0044444:cytoplasmic part|*|0005829:cytosol	1001	7
Q8IKW4	PF14_0487	Putative uncharacterized protein;	x	x	x	P0AAI3	ftsH	Cell division protease ftsH;	0004222:metalloendopeptidase activity|*|0005524:ATP binding|*|0016787:hydrolase activity|*|0046872:metal ion binding|*|0008270:zinc ion binding|*|0016887:ATPase activity|*|0005515:protein binding|*|0017111:nucleoside-triphosphatase activity|*|0000166:nucleotide binding|*|0008233:peptidase activity|*|0030145:manganese ion binding|*|0008237:metallopeptidase activity|*|0043273:CTPase activity	0006508:proteolysis|*|0030163:protein catabolic process|*|0051301:cell division|*|0007049:cell cycle	0016020:membrane|*|0005886:plasma membrane|*|0016021:integral to membrane	1001	7
Q8I3H9	PFE1435c	Nucleolar preribosomal GTPase, putative;	x	x	x	P20083	parE	DNA topoisomerase 4 subunit B;	0005524:ATP binding|*|0003918:DNA topoisomerase (ATP-hydrolyzing) activity|*|0003677:DNA binding|*|0003916:DNA topoisomerase activity|*|0016853:isomerase activity|*|0000166:nucleotide binding	0006265:DNA topological change|*|0030541:plasmid partitioning|*|0051276:chromosome organization|*|0007062:sister chromatid cohesion|*|0046677:response to antibiotic	0005694:chromosome|*|0005737:cytoplasm	1001	7
Q8IIS5	PF11_0090	Pescadillo homolog;	x	0042254:ribosome biogenesis|*|0006364:rRNA processing|*|0008283:cell proliferation	0005730:nucleolus|*|0005622:intracellular|*|0005654:nucleoplasm|*|0005634:nucleus	P0A9J0	rng	Ribonuclease G;	0008996:ribonuclease G activity|*|0003723:RNA binding|*|0004519:endonuclease activity|*|0004518:nuclease activity|*|0005515:protein binding|*|0004540:ribonuclease activity|*|0016787:hydrolase activity	0006396:RNA processing|*|0007049:cell cycle|*|0051301:cell division|*|0006364:rRNA processing	0005856:cytoskeleton|*|0005737:cytoplasm	1001	7
Q8I5I9	PFL1085w	Transcription factor with AP2 domain(S), putative;	0003700:transcription factor activity	0006355:regulation of transcription, DNA-dependent	x	P22523	mukB	Chromosome partition protein mukB;	0005524:ATP binding|*|0000166:nucleotide binding|*|0005515:protein binding|*|0003677:DNA binding|*|0005525:GTP binding	0051301:cell division|*|0030261:chromosome condensation|*|0007059:chromosome segregation|*|0007049:cell cycle	0000796:condensin complex|*|0005737:cytoplasm|*|0009295:nucleoid	1001	7
O77322	PFC0345w	Putative uncharacterized protein;	0008270:zinc ion binding	x	0005622:intracellular	P0A6F5	groL	60 kDa chaperonin;	0005515:protein binding|*|0005524:ATP binding|*|0016887:ATPase activity|*|0042802:identical protein binding|*|0000166:nucleotide binding|*|0051082:unfolded protein binding	0051301:cell division|*|0044267:cellular protein metabolic process|*|0006457:protein folding|*|0009408:response to heat|*|0007049:cell cycle|*|0042963:phage assembly	0005737:cytoplasm|*|0016020:membrane|*|0005829:cytosol	1001	7
O77341	PFC0550w	SEL-1 like protein;	0005488:binding	x	x	P0AC30	ftsX	Cell division protein ftsX;	0005515:protein binding	0000910:cytokinesis|*|0007049:cell cycle|*|0051301:cell division	0032155:cell division site part|*|0016020:membrane|*|0005886:plasma membrane|*|0016021:integral to membrane	1001	7
Q8I528	PFL1915w	Term=DNA gyrase subunit B;evidence=inferred from direct assay;	0003677:DNA binding|*|0005524:ATP binding|*|0016853:isomerase activity|*|0003918:DNA topoisomerase (ATP-hydrolyzing) activity|*|0000166:nucleotide binding|*|0003916:DNA topoisomerase activity	0006265:DNA topological change	0005694:chromosome	P18196	minC	Septum site-determining protein minC;	x	0000917:barrier septum formation|*|0051302:regulation of cell division|*|0007049:cell cycle|*|0051726:regulation of cell cycle|*|0051301:cell division	x	1001	8
Q8I220	PFD0005w	Erythrocyte membrane protein 1, PfEMP1;	0004872:receptor activity	0009405:pathogenesis	0016021:integral to membrane	P06136	ftsQ	Cell division protein ftsQ;	x	0051301:cell division|*|0000917:barrier septum formation|*|0007049:cell cycle	0005886:plasma membrane|*|0016021:integral to membrane|*|0016020:membrane	1001	8
Q8I5G2	PFL1230w	Conserved Plasmodium protein;	x	x	x	P0A734	minE	Cell division topological specificity factor;	x	0032955:regulation of barrier septum formation|*|0051301:cell division|*|0007049:cell cycle|*|0051302:regulation of cell division	x	1001	8
Q8IBG4	MAL7P1.160	Putative uncharacterized protein;	x	x	x	P0A8P6	xerC	Tyrosine recombinase xerC;	0003677:DNA binding|*|0009009:site-specific recombinase activity|*|0009037:tyrosine-based site-specific recombinase activity	0006310:DNA recombination|*|0007049:cell cycle|*|0015074:DNA integration|*|0006276:plasmid maintenance|*|0007059:chromosome segregation|*|0051301:cell division|*|0042150:plasmid recombination	0005737:cytoplasm|*|0048476:Holliday junction resolvase complex	1001	8
Q8IKM4	PF14_0580	Putative uncharacterized protein;	x	x	x	P20083	parE	DNA topoisomerase 4 subunit B;	0005524:ATP binding|*|0003918:DNA topoisomerase (ATP-hydrolyzing) activity|*|0003677:DNA binding|*|0003916:DNA topoisomerase activity|*|0016853:isomerase activity|*|0000166:nucleotide binding	0006265:DNA topological change|*|0030541:plasmid partitioning|*|0051276:chromosome organization|*|0007062:sister chromatid cohesion|*|0046677:response to antibiotic	0005694:chromosome|*|0005737:cytoplasm	1001	8
Q8IJD4	PF10_0264	40S ribosomal protein SA;	0003735:structural constituent of ribosome	0006412:translation	0005737:cytoplasm|*|0005840:ribosome|*|0005622:intracellular|*|0015935:small ribosomal subunit|*|0030529:ribonucleoprotein complex	P0AF36	zapB	Cell division protein zapB;	x	0000917:barrier septum formation|*|0007049:cell cycle|*|0043093:binary fission|*|0051301:cell division	0032155:cell division site part|*|0005737:cytoplasm	1001	8
Q8IKW5	PF14_0486	Elongation factor 2;	0005525:GTP binding|*|0000166:nucleotide binding|*|0003924:GTPase activity|*|0003746:translation elongation factor activity	x	x	P0AFB1	nlpI	Lipoprotein nlpI;	0005488:binding	0051301:cell division|*|0007049:cell cycle	0005886:plasma membrane|*|0016020:membrane	1001	8
Q8IKY7	PF14_0464	SNARE protein, putative;	x	x	x	P22524	mukE	Chromosome partition protein mukE;	0005515:protein binding	0007049:cell cycle|*|0007059:chromosome segregation|*|0051301:cell division|*|0030261:chromosome condensation	0005737:cytoplasm|*|0009295:nucleoid	1001	8
Q8IKY8	PF14_0463	Chloroquine resistance marker protein;	x	x	x	P0A749	murA	UDP-N-acetylglucosamine 1-carboxyvinyltransferase;	0008760:UDP-N-acetylglucosamine 1-carboxyvinyltransferase activity|*|0016740:transferase activity|*|0016765:transferase activity, transferring alkyl or aryl (other than methyl) groups|*|0003824:catalytic activity	0007049:cell cycle|*|0008360:regulation of cell shape|*|0009252:peptidoglycan biosynthetic process|*|0019277:UDP-N-acetylgalactosamine biosynthetic process|*|0051301:cell division|*|0007047:cell wall organization	0005737:cytoplasm	1001	8
Q8IB09	PF08_0060	Asparagine-rich antigen;	x	x	x	P0AAI3	ftsH	Cell division protease ftsH;	0004222:metalloendopeptidase activity|*|0005524:ATP binding|*|0016787:hydrolase activity|*|0046872:metal ion binding|*|0008270:zinc ion binding|*|0016887:ATPase activity|*|0005515:protein binding|*|0017111:nucleoside-triphosphatase activity|*|0000166:nucleotide binding|*|0008233:peptidase activity|*|0030145:manganese ion binding|*|0008237:metallopeptidase activity|*|0043273:CTPase activity	0006508:proteolysis|*|0030163:protein catabolic process|*|0051301:cell division|*|0007049:cell cycle	0016020:membrane|*|0005886:plasma membrane|*|0016021:integral to membrane	1001	9
P46468	PF07_0047	Putative cell division cycle ATPase;	0000166:nucleotide binding|*|0005524:ATP binding|*|0005488:binding|*|0017111:nucleoside-triphosphatase activity	0007049:cell cycle	x	P0A9J0	rng	Ribonuclease G;	0008996:ribonuclease G activity|*|0003723:RNA binding|*|0004519:endonuclease activity|*|0004518:nuclease activity|*|0005515:protein binding|*|0004540:ribonuclease activity|*|0016787:hydrolase activity	0006396:RNA processing|*|0007049:cell cycle|*|0051301:cell division|*|0006364:rRNA processing	0005856:cytoskeleton|*|0005737:cytoplasm	1001	9
Q8ILX0	PF14_0123	Putative uncharacterized protein;	0016307:phosphatidylinositol phosphate kinase activity	0046488:phosphatidylinositol metabolic process	x	P0A9R7	ftsE	Cell division ATP-binding protein ftsE;	0005524:ATP binding|*|0016887:ATPase activity|*|0017111:nucleoside-triphosphatase activity|*|0005515:protein binding|*|0000166:nucleotide binding	0051301:cell division|*|0000910:cytokinesis|*|0007049:cell cycle|*|0046677:response to antibiotic	0005737:cytoplasm|*|0032155:cell division site part|*|0000300:peripheral to membrane of membrane fraction	1001	9
Q8IAS7	PF08_0103	Erythrocyte membrane protein 1, PfEMP1;	0004872:receptor activity	0009405:pathogenesis	0016021:integral to membrane	P06136	ftsQ	Cell division protein ftsQ;	x	0051301:cell division|*|0000917:barrier septum formation|*|0007049:cell cycle	0005886:plasma membrane|*|0016021:integral to membrane|*|0016020:membrane	1001	9
O77340	PFC0555c	Putative uncharacterized protein;	x	x	x	P20083	parE	DNA topoisomerase 4 subunit B;	0005524:ATP binding|*|0003918:DNA topoisomerase (ATP-hydrolyzing) activity|*|0003677:DNA binding|*|0003916:DNA topoisomerase activity|*|0016853:isomerase activity|*|0000166:nucleotide binding	0006265:DNA topological change|*|0030541:plasmid partitioning|*|0051276:chromosome organization|*|0007062:sister chromatid cohesion|*|0046677:response to antibiotic	0005694:chromosome|*|0005737:cytoplasm	1001	9
Q8I5M9	PFL0865w	Conserved protein;	x	x	x	P18196	minC	Septum site-determining protein minC;	x	0000917:barrier septum formation|*|0051302:regulation of cell division|*|0007049:cell cycle|*|0051726:regulation of cell cycle|*|0051301:cell division	x	1001	9
Q8IKV2	PF14_0499	Putative uncharacterized protein;	x	x	x	P11557	damX	Protein damX;	x	0000910:cytokinesis|*|0007049:cell cycle|*|0051301:cell division	0005886:plasma membrane|*|0032155:cell division site part|*|0016021:integral to membrane|*|0016020:membrane	1001	9
Q8I487	PFE0065w	Skeleton-binding protein 1;	x	x	x	P22188	murE	UDP-N-acetylmuramoyl-L-alanyl-D-glutamate--2,6-diaminopimelate ligase;	0005515:protein binding|*|0047482:UDP-N-acetylmuramoyl-L-alanyl-D-glutamate-L-lysine ligase activity|*|0005524:ATP binding|*|0008765:UDP-N-acetylmuramoylalanyl-D-glutamate-2,6-diaminopimelate ligase activity|*|0016881:acid-amino acid ligase activity|*|0016874:ligase activity|*|0000166:nucleotide binding	0007049:cell cycle|*|0051301:cell division|*|0007047:cell wall organization|*|0009252:peptidoglycan biosynthetic process|*|0009273:peptidoglycan-based cell wall biogenesis|*|0009058:biosynthetic process|*|0008360:regulation of cell shape	0005737:cytoplasm	1001	9
Q8I4Z4	PFL2095w	Translation initiation factor SUI1, putative;	0003743:translation initiation factor activity	0006412:translation|*|0006413:translational initiation	x	P0A9A6	ftsZ	Cell division protein ftsZ;	0005515:protein binding|*|0003924:GTPase activity|*|0005525:GTP binding|*|0000166:nucleotide binding	0051258:protein polymerization|*|0051301:cell division|*|0007049:cell cycle|*|0000917:barrier septum formation	0043234:protein complex|*|0005737:cytoplasm|*|0032155:cell division site part	1001	9
O77325	PFC0365w	PRP19-like protein, putative;	0004842:ubiquitin-protein ligase activity	0016567:protein ubiquitination	0000151:ubiquitin ligase complex	P0A6F5	groL	60 kDa chaperonin;	0005515:protein binding|*|0005524:ATP binding|*|0016887:ATPase activity|*|0042802:identical protein binding|*|0000166:nucleotide binding|*|0051082:unfolded protein binding	0051301:cell division|*|0044267:cellular protein metabolic process|*|0006457:protein folding|*|0009408:response to heat|*|0007049:cell cycle|*|0042963:phage assembly	0005737:cytoplasm|*|0016020:membrane|*|0005829:cytosol	1001	9
Q8IKT5	PF14_0517	Peptidase, putative;	0046872:metal ion binding|*|0016787:hydrolase activity|*|0008235:metalloexopeptidase activity	0006508:proteolysis|*|0009987:cellular process	x	P0AEZ3	minD	Septum site-determining protein minD;	0005524:ATP binding|*|0000166:nucleotide binding|*|0016887:ATPase activity	0000917:barrier septum formation|*|0000918:selection of site for barrier septum formation|*|0051301:cell division|*|0007049:cell cycle	0005886:plasma membrane|*|0016020:membrane	1001	10
Q8IE75	MAL13P1.132	Microfibril-associated protein homologue, putative;	x	x	0005576:extracellular region	P0A9J0	rng	Ribonuclease G;	0008996:ribonuclease G activity|*|0003723:RNA binding|*|0004519:endonuclease activity|*|0004518:nuclease activity|*|0005515:protein binding|*|0004540:ribonuclease activity|*|0016787:hydrolase activity	0006396:RNA processing|*|0007049:cell cycle|*|0051301:cell division|*|0006364:rRNA processing	0005856:cytoskeleton|*|0005737:cytoplasm	1001	10
Q8I4W8	PFL2225w	Myosin A tail domain interacting protein;	0005509:calcium ion binding	x	x	P60293	mukF	Chromosome partition protein mukF;	0005515:protein binding|*|0005509:calcium ion binding	0051301:cell division|*|0007059:chromosome segregation|*|0007049:cell cycle|*|0006260:DNA replication|*|0030261:chromosome condensation	0005737:cytoplasm|*|0009295:nucleoid	1001	10
O77326	PFC0370w	Putative uncharacterized protein;	x	x	x	P0A6F5	groL	60 kDa chaperonin;	0005515:protein binding|*|0005524:ATP binding|*|0016887:ATPase activity|*|0042802:identical protein binding|*|0000166:nucleotide binding|*|0051082:unfolded protein binding	0051301:cell division|*|0044267:cellular protein metabolic process|*|0006457:protein folding|*|0009408:response to heat|*|0007049:cell cycle|*|0042963:phage assembly	0005737:cytoplasm|*|0016020:membrane|*|0005829:cytosol	1001	10
Q8I3R2	PFE0995c	Putative uncharacterized protein;	x	x	x	P0AC30	ftsX	Cell division protein ftsX;	0005515:protein binding	0000910:cytokinesis|*|0007049:cell cycle|*|0051301:cell division	0032155:cell division site part|*|0016020:membrane|*|0005886:plasma membrane|*|0016021:integral to membrane	1001	10
Q8I5X5	PFL0350c	Conserved Plasmodium protein;	x	x	x	P17443	murG	UDP-N-acetylglucosamine--N-acetylmuramyl-(pentapeptide) pyrophosphoryl-undecaprenol N-acetylglucosamine transferase;	0050511:undecaprenyldiphospho-muramoylpentapeptide beta-N-acetylglucosaminyltransferase activity|*|0016740:transferase activity|*|0016757:transferase activity, transferring glycosyl groups|*|0016758:transferase activity, transferring hexosyl groups|*|0030246:carbohydrate binding	0007047:cell wall organization|*|0009252:peptidoglycan biosynthetic process|*|0008360:regulation of cell shape|*|0051301:cell division|*|0005975:carbohydrate metabolic process|*|0007049:cell cycle|*|0030259:lipid glycosylation|*|0019277:UDP-N-acetylgalactosamine biosynthetic process	0016020:membrane|*|0005886:plasma membrane	1001	10
Q8ID52	MAL13P1.329	Putative uncharacterized protein;	x	x	x	P0ABG7	mrdB	Rod shape-determining protein rodA;	x	0007049:cell cycle|*|0008360:regulation of cell shape	0016021:integral to membrane|*|0005886:plasma membrane|*|0016020:membrane	1001	10
Q8IHY4	PF11_0392	Conserved Plasmodium protein;	x	x	x	P22523	mukB	Chromosome partition protein mukB;	0005524:ATP binding|*|0000166:nucleotide binding|*|0005515:protein binding|*|0003677:DNA binding|*|0005525:GTP binding	0051301:cell division|*|0030261:chromosome condensation|*|0007059:chromosome segregation|*|0007049:cell cycle	0000796:condensin complex|*|0005737:cytoplasm|*|0009295:nucleoid	0.01	10
Q8IJM4	PF10_0170	Conserved Plasmodium protein;	x	x	x	P0A6S5	ftsB	Cell division protein ftsB;	x	0051301:cell division|*|0007049:cell cycle	0016020:membrane|*|0005886:plasma membrane|*|0000935:barrier septum|*|0016021:integral to membrane	1001	10
Q8IKR2	PF14_0540	Putative uncharacterized protein;	0005488:binding	x	x	P14900	murD	UDP-N-acetylmuramoylalanine--D-glutamate ligase;	0016874:ligase activity|*|0005524:ATP binding|*|0008764:UDP-N-acetylmuramoylalanine-D-glutamate ligase activity|*|0005515:protein binding|*|0005488:binding|*|0003824:catalytic activity|*|0000166:nucleotide binding	0009058:biosynthetic process|*|0008360:regulation of cell shape|*|0051301:cell division|*|0009273:peptidoglycan-based cell wall biogenesis|*|0009252:peptidoglycan biosynthetic process|*|0008152:metabolic process|*|0007049:cell cycle|*|0007047:cell wall organization	0005737:cytoplasm	1001	10
Q8IJW2	PF10_0079	Conserved Plasmodium protein;	0005515:protein binding|*|0003677:DNA binding|*|0008270:zinc ion binding|*|0046872:metal ion binding	x	x	P29131	ftsN	Cell division protein ftsN;	0005515:protein binding	0007049:cell cycle|*|0051301:cell division|*|0000910:cytokinesis|*|0033205:cytokinesis during cell cycle|*|0000917:barrier septum formation	0016020:membrane|*|0005886:plasma membrane|*|0044457:cell septum part|*|0016021:integral to membrane|*|0005624:membrane fraction	1001	10
Q8I5L1	PFL0970w	Pre-mRNA splicing factor, putative;	x	x	x	P06966	dicA	HTH-type transcriptional regulator dicA;	0003677:DNA binding|*|0043565:sequence-specific DNA binding|*|0016564:transcription repressor activity	0006350:transcription|*|0045449:regulation of transcription|*|0051301:cell division|*|0007049:cell cycle	x	1001	10
Q8ILP3	PF14_0201	Surface protein, Pf113;	x	x	x	P24228	dacB	D-alanyl-D-alanine carboxypeptidase dacB;	0004180:carboxypeptidase activity|*|0004185:serine-type carboxypeptidase activity|*|0016787:hydrolase activity|*|0005515:protein binding|*|0009002:serine-type D-Ala-D-Ala carboxypeptidase activity|*|0004175:endopeptidase activity|*|0008658:penicillin binding	0009253:peptidoglycan catabolic process|*|0010382:cellular cell wall metabolic process|*|0008360:regulation of cell shape|*|0009252:peptidoglycan biosynthetic process|*|0007047:cell wall organization|*|0000910:cytokinesis|*|0009254:peptidoglycan turnover|*|0000270:peptidoglycan metabolic process|*|0046677:response to antibiotic|*|0051301:cell division|*|0043093:binary fission|*|0007049:cell cycle…	0042597:periplasmic space|*|0030288:outer membrane-bounded periplasmic space	1001	10
Q8IC21	MAL7P1.20	Peptide chain release factor, putative;	0016149:translation release factor activity, codon specific|*|0003747:translation release factor activity	0006415:translational termination	0005737:cytoplasm	P60472	uppS	Undecaprenyl pyrophosphate synthase;	0016765:transferase activity, transferring alkyl or aryl (other than methyl) groups|*|0016740:transferase activity|*|0008834:di-trans,poly-cis-decaprenylcistransferase activity	0009252:peptidoglycan biosynthetic process|*|0008360:regulation of cell shape|*|0051301:cell division|*|0007047:cell wall organization|*|0007049:cell cycle|*|0016094:polyprenol biosynthetic process	0005737:cytoplasm	1001	10
Q8II01	PF11_0374	Tudor staphylococcal nuclease;	0003676:nucleic acid binding|*|0016788:hydrolase activity, acting on ester bonds	x	x	P0ABG7	mrdB	Rod shape-determining protein rodA;	x	0007049:cell cycle|*|0008360:regulation of cell shape	0016021:integral to membrane|*|0005886:plasma membrane|*|0016020:membrane	1001	11
Q8I2X4	PFI0875w	Heat shock protein 70 (HSP70) homologue;	0005524:ATP binding|*|0000166:nucleotide binding	0006950:response to stress	x	P0AFI2	parC	DNA topoisomerase 4 subunit A;	0003918:DNA topoisomerase (ATP-hydrolyzing) activity|*|0003916:DNA topoisomerase activity|*|0003677:DNA binding|*|0005524:ATP binding|*|0016853:isomerase activity	0006265:DNA topological change|*|0007059:chromosome segregation|*|0030541:plasmid partitioning|*|0006259:DNA metabolic process|*|0007062:sister chromatid cohesion|*|0006261:DNA-dependent DNA replication	0005694:chromosome|*|0005886:plasma membrane|*|0005737:cytoplasm|*|0019897:extrinsic to plasma membrane|*|0016020:membrane|*|0009330:DNA topoisomerase complex (ATP-hydrolyzing)	1001	11
Q7KQK3	PFL0565w	Heat shock protein DNAJ homologue Pfj4;	0031072:heat shock protein binding	0006950:response to stress	x	P10121	ftsY	Cell division protein ftsY;	0005525:GTP binding|*|0000166:nucleotide binding|*|0003723:RNA binding|*|0017111:nucleoside-triphosphatase activity|*|0005515:protein binding	0007049:cell cycle|*|0006614:SRP-dependent cotranslational protein targeting to membrane|*|0051301:cell division	0030529:ribonucleoprotein complex|*|0005886:plasma membrane|*|0016020:membrane	1001	11
Q8IAQ5	PF08_0115	DNAJ protein, putative;	0031072:heat shock protein binding|*|0051082:unfolded protein binding	0006457:protein folding	x	P0AE60	cedA	Cell division activator cedA;	0003677:DNA binding|*|0005515:protein binding	0051302:regulation of cell division|*|0051301:cell division|*|0007049:cell cycle	x	1001	11
Q8I259	PFA_0410w	Putative uncharacterized protein;	x	x	x	P0ABH0	ftsA	Cell division protein ftsA;	x	0051301:cell division|*|0007049:cell cycle|*|0000910:cytokinesis|*|0008360:regulation of cell shape	0032155:cell division site part	1001	11
Q8IIP8	PF11_0120	Conserved Plasmodium protein;	x	x	x	P0AEN4	ftsL	Cell division protein ftsL;	x	0007049:cell cycle|*|0051301:cell division	0016021:integral to membrane|*|0005886:plasma membrane|*|0016020:membrane	1001	11
Q8IK79	PF14_0727	Putative uncharacterized protein;	x	x	x	P0A850	tig	Trigger factor;	0005515:protein binding|*|0003755:peptidyl-prolyl cis-trans isomerase activity|*|0016853:isomerase activity	0015031:protein transport|*|0006457:protein folding|*|0051083:'de novo' cotranslational protein folding|*|0051301:cell division|*|0007049:cell cycle	0016020:membrane|*|0044444:cytoplasmic part|*|0005829:cytosol	175	11
Q8I261	PFA_0400c	Beta3 proteasome subunit, putative;	0016787:hydrolase activity|*|0004298:threonine-type endopeptidase activity	0051603:proteolysis involved in cellular protein catabolic process	0000502:proteasome complex|*|0005839:proteasome core complex	P0AFB1	nlpI	Lipoprotein nlpI;	0005488:binding	0051301:cell division|*|0007049:cell cycle	0005886:plasma membrane|*|0016020:membrane	1001	11
O77327	PFC0375c	U2 snRNP spliceosome subunit, putative;	0005488:binding	x	x	P0A6F5	groL	60 kDa chaperonin;	0005515:protein binding|*|0005524:ATP binding|*|0016887:ATPase activity|*|0042802:identical protein binding|*|0000166:nucleotide binding|*|0051082:unfolded protein binding	0051301:cell division|*|0044267:cellular protein metabolic process|*|0006457:protein folding|*|0009408:response to heat|*|0007049:cell cycle|*|0042963:phage assembly	0005737:cytoplasm|*|0016020:membrane|*|0005829:cytosol	1001	11
Q8IIR0	PF11_0108	U5 snRNP-associated protein, putative;	0005488:binding	0000398:nuclear mRNA splicing, via spliceosome|*|0006396:RNA processing	0005634:nucleus|*|0005622:intracellular	P11557	damX	Protein damX;	x	0000910:cytokinesis|*|0007049:cell cycle|*|0051301:cell division	0005886:plasma membrane|*|0032155:cell division site part|*|0016021:integral to membrane|*|0016020:membrane	1001	11
Q8IDX8	PF13_0197	Merozoite Surface Protein 7, MSP7;	x	x	x	P24228	dacB	D-alanyl-D-alanine carboxypeptidase dacB;	0004180:carboxypeptidase activity|*|0004185:serine-type carboxypeptidase activity|*|0016787:hydrolase activity|*|0005515:protein binding|*|0009002:serine-type D-Ala-D-Ala carboxypeptidase activity|*|0004175:endopeptidase activity|*|0008658:penicillin binding	0009253:peptidoglycan catabolic process|*|0010382:cellular cell wall metabolic process|*|0008360:regulation of cell shape|*|0009252:peptidoglycan biosynthetic process|*|0007047:cell wall organization|*|0000910:cytokinesis|*|0009254:peptidoglycan turnover|*|0000270:peptidoglycan metabolic process|*|0046677:response to antibiotic|*|0051301:cell division|*|0043093:binary fission|*|0007049:cell cycle…	0042597:periplasmic space|*|0030288:outer membrane-bounded periplasmic space	39	11
Q8I1R5	PFD0835c	LETM1-like protein, putative;	x	x	x	P0ABG4	ftsW	Cell division protein ftsW;	0005515:protein binding	0051301:cell division|*|0007049:cell cycle|*|0009252:peptidoglycan biosynthetic process|*|0008360:regulation of cell shape|*|0007047:cell wall organization|*|0000910:cytokinesis	0005886:plasma membrane|*|0016021:integral to membrane|*|0016020:membrane|*|0032155:cell division site part	1001	11
Q8I5N9	PFL0815w	DNA-binding chaperone, putative;	0003677:DNA binding|*|0031072:heat shock protein binding	x	x	P24228	dacB	D-alanyl-D-alanine carboxypeptidase dacB;	0004180:carboxypeptidase activity|*|0004185:serine-type carboxypeptidase activity|*|0016787:hydrolase activity|*|0005515:protein binding|*|0009002:serine-type D-Ala-D-Ala carboxypeptidase activity|*|0004175:endopeptidase activity|*|0008658:penicillin binding	0009253:peptidoglycan catabolic process|*|0010382:cellular cell wall metabolic process|*|0008360:regulation of cell shape|*|0009252:peptidoglycan biosynthetic process|*|0007047:cell wall organization|*|0000910:cytokinesis|*|0009254:peptidoglycan turnover|*|0000270:peptidoglycan metabolic process|*|0046677:response to antibiotic|*|0051301:cell division|*|0043093:binary fission|*|0007049:cell cycle…	0042597:periplasmic space|*|0030288:outer membrane-bounded periplasmic space	1001	12
Q8IDW2	MAL13P1.184	Endopeptidase, putative;	0008233:peptidase activity|*|0016787:hydrolase activity|*|0008270:zinc ion binding|*|0008237:metallopeptidase activity|*|0004222:metalloendopeptidase activity	0006508:proteolysis	x	P18196	minC	Septum site-determining protein minC;	x	0000917:barrier septum formation|*|0051302:regulation of cell division|*|0007049:cell cycle|*|0051726:regulation of cell cycle|*|0051301:cell division	x	1001	12
Q8I2F2	PFI1780w	Putative uncharacterized protein;	x	x	x	P0AFI2	parC	DNA topoisomerase 4 subunit A;	0003918:DNA topoisomerase (ATP-hydrolyzing) activity|*|0003916:DNA topoisomerase activity|*|0003677:DNA binding|*|0005524:ATP binding|*|0016853:isomerase activity	0006265:DNA topological change|*|0007059:chromosome segregation|*|0030541:plasmid partitioning|*|0006259:DNA metabolic process|*|0007062:sister chromatid cohesion|*|0006261:DNA-dependent DNA replication	0005694:chromosome|*|0005886:plasma membrane|*|0005737:cytoplasm|*|0019897:extrinsic to plasma membrane|*|0016020:membrane|*|0009330:DNA topoisomerase complex (ATP-hydrolyzing)	1001	12
Q8I331	PFI0590c	Putative uncharacterized protein;	x	x	x	P22188	murE	UDP-N-acetylmuramoyl-L-alanyl-D-glutamate--2,6-diaminopimelate ligase;	0005515:protein binding|*|0047482:UDP-N-acetylmuramoyl-L-alanyl-D-glutamate-L-lysine ligase activity|*|0005524:ATP binding|*|0008765:UDP-N-acetylmuramoylalanyl-D-glutamate-2,6-diaminopimelate ligase activity|*|0016881:acid-amino acid ligase activity|*|0016874:ligase activity|*|0000166:nucleotide binding	0007049:cell cycle|*|0051301:cell division|*|0007047:cell wall organization|*|0009252:peptidoglycan biosynthetic process|*|0009273:peptidoglycan-based cell wall biogenesis|*|0009058:biosynthetic process|*|0008360:regulation of cell shape	0005737:cytoplasm	1001	12
Q8IJF6	PF10_0242	Conserved Plasmodium protein;	x	x	x	P11557	damX	Protein damX;	x	0000910:cytokinesis|*|0007049:cell cycle|*|0051301:cell division	0005886:plasma membrane|*|0032155:cell division site part|*|0016021:integral to membrane|*|0016020:membrane	1001	12
Q8IKP6	PF14_0558	Putative uncharacterized protein;	x	x	x	P37773	mpl	UDP-N-acetylmuramate:L-alanyl-gamma-D-glutamyl-meso-diaminopimelate ligase;	0016874:ligase activity|*|0005524:ATP binding|*|0005488:binding|*|0000166:nucleotide binding|*|0005515:protein binding|*|0003824:catalytic activity|*|0016881:acid-amino acid ligase activity	0007047:cell wall organization|*|0008360:regulation of cell shape|*|0051301:cell division|*|0009252:peptidoglycan biosynthetic process|*|0009058:biosynthetic process|*|0008152:metabolic process|*|0007049:cell cycle	0005576:extracellular region|*|0005737:cytoplasm	1001	12
Q8IKW9	PF14_0482	Putative uncharacterized protein;	x	x	x	P0ABG7	mrdB	Rod shape-determining protein rodA;	x	0007049:cell cycle|*|0008360:regulation of cell shape	0016021:integral to membrane|*|0005886:plasma membrane|*|0016020:membrane	1001	12
Q8IBL4	MAL7P1.126	Putative uncharacterized protein;	0003676:nucleic acid binding|*|0000166:nucleotide binding	x	x	P22523	mukB	Chromosome partition protein mukB;	0005524:ATP binding|*|0000166:nucleotide binding|*|0005515:protein binding|*|0003677:DNA binding|*|0005525:GTP binding	0051301:cell division|*|0030261:chromosome condensation|*|0007059:chromosome segregation|*|0007049:cell cycle	0000796:condensin complex|*|0005737:cytoplasm|*|0009295:nucleoid	1001	12
Q8IBB8	MAL8P1.12	Uncharacterized protein MAL8P1.12;	0003674:molecular_function	0044403:symbiosis, encompassing mutualism through parasitism	0005575:cellular_component	P46889	ftsK	DNA translocase ftsK;	0005524:ATP binding|*|0043565:sequence-specific DNA binding|*|0015616:DNA translocase activity|*|0016887:ATPase activity|*|0005515:protein binding|*|0000166:nucleotide binding|*|0003677:DNA binding	0051301:cell division|*|0007049:cell cycle|*|0006970:response to osmotic stress|*|0071236:x|*|0007059:chromosome segregation|*|0000920:cell separation during cytokinesis|*|0009432:SOS response|*|0009651:response to salt stress|*|0045941:positive regulation of transcription	0005887:integral to plasma membrane|*|0016020:membrane|*|0005886:plasma membrane|*|0016021:integral to membrane	285	12
O77329	PFC0390w	N2227-like protein, putative;	x	x	x	P0A6F5	groL	60 kDa chaperonin;	0005515:protein binding|*|0005524:ATP binding|*|0016887:ATPase activity|*|0042802:identical protein binding|*|0000166:nucleotide binding|*|0051082:unfolded protein binding	0051301:cell division|*|0044267:cellular protein metabolic process|*|0006457:protein folding|*|0009408:response to heat|*|0007049:cell cycle|*|0042963:phage assembly	0005737:cytoplasm|*|0016020:membrane|*|0005829:cytosol	1001	12
Q8IBJ3	MAL7P1.145	Mismatch repair protein pms1 homologue, putative;	0005524:ATP binding|*|0030983:mismatched DNA binding	0006298:mismatch repair	x	P20083	parE	DNA topoisomerase 4 subunit B;	0005524:ATP binding|*|0003918:DNA topoisomerase (ATP-hydrolyzing) activity|*|0003677:DNA binding|*|0003916:DNA topoisomerase activity|*|0016853:isomerase activity|*|0000166:nucleotide binding	0006265:DNA topological change|*|0030541:plasmid partitioning|*|0051276:chromosome organization|*|0007062:sister chromatid cohesion|*|0046677:response to antibiotic	0005694:chromosome|*|0005737:cytoplasm	1001	13
Q8IBK6	MAL7P1.132	Putative uncharacterized protein;	0005524:ATP binding|*|0004672:protein kinase activity	0006468:protein amino acid phosphorylation	x	P0ABG4	ftsW	Cell division protein ftsW;	0005515:protein binding	0051301:cell division|*|0007049:cell cycle|*|0009252:peptidoglycan biosynthetic process|*|0008360:regulation of cell shape|*|0007047:cell wall organization|*|0000910:cytokinesis	0005886:plasma membrane|*|0016021:integral to membrane|*|0016020:membrane|*|0032155:cell division site part	1001	13
Q8IKK2	PF14_0603	Putative uncharacterized protein;	0003677:DNA binding|*|0003899:DNA-directed RNA polymerase activity	0006383:transcription from RNA polymerase III promoter	0005666:DNA-directed RNA polymerase III complex	P0A9R7	ftsE	Cell division ATP-binding protein ftsE;	0005524:ATP binding|*|0016887:ATPase activity|*|0017111:nucleoside-triphosphatase activity|*|0005515:protein binding|*|0000166:nucleotide binding	0051301:cell division|*|0000910:cytokinesis|*|0007049:cell cycle|*|0046677:response to antibiotic	0005737:cytoplasm|*|0032155:cell division site part|*|0000300:peripheral to membrane of membrane fraction	1001	13
Q8IAP4	PF08_0120	GTPase activator, putative;	0008060:ARF GTPase activator activity|*|0008270:zinc ion binding	0032312:regulation of ARF GTPase activity	x	P17952	murC	UDP-N-acetylmuramate--L-alanine ligase;	0005524:ATP binding|*|0008763:UDP-N-acetylmuramate-L-alanine ligase activity|*|0000166:nucleotide binding|*|0003824:catalytic activity|*|0005488:binding|*|0005515:protein binding|*|0016874:ligase activity|*|0000287:magnesium ion binding	0008360:regulation of cell shape|*|0009252:peptidoglycan biosynthetic process|*|0009058:biosynthetic process|*|0007049:cell cycle|*|0009273:peptidoglycan-based cell wall biogenesis|*|0007047:cell wall organization|*|0051301:cell division|*|0008152:metabolic process	0005737:cytoplasm	1001	13
Q8I1W8	PFD0300w	Putative uncharacterized protein;	x	x	x	P0ABG7	mrdB	Rod shape-determining protein rodA;	x	0007049:cell cycle|*|0008360:regulation of cell shape	0016021:integral to membrane|*|0005886:plasma membrane|*|0016020:membrane	1001	13
Q8I1Y1	PFD0235c	Putative uncharacterized protein;	x	x	x	P09557	dicB	Division inhibition protein dicB;	x	0051302:regulation of cell division|*|0007049:cell cycle|*|0051301:cell division	x	1001	13
Q8ID57	PF13_0342	Putative uncharacterized protein;	x	x	x	P46889	ftsK	DNA translocase ftsK;	0005524:ATP binding|*|0043565:sequence-specific DNA binding|*|0015616:DNA translocase activity|*|0016887:ATPase activity|*|0005515:protein binding|*|0000166:nucleotide binding|*|0003677:DNA binding	0051301:cell division|*|0007049:cell cycle|*|0006970:response to osmotic stress|*|0071236:x|*|0007059:chromosome segregation|*|0000920:cell separation during cytokinesis|*|0009432:SOS response|*|0009651:response to salt stress|*|0045941:positive regulation of transcription	0005887:integral to plasma membrane|*|0016020:membrane|*|0005886:plasma membrane|*|0016021:integral to membrane	1001	13
Q8IDG4	PF13_0281	Putative uncharacterized protein;	x	x	x	P37773	mpl	UDP-N-acetylmuramate:L-alanyl-gamma-D-glutamyl-meso-diaminopimelate ligase;	0016874:ligase activity|*|0005524:ATP binding|*|0005488:binding|*|0000166:nucleotide binding|*|0005515:protein binding|*|0003824:catalytic activity|*|0016881:acid-amino acid ligase activity	0007047:cell wall organization|*|0008360:regulation of cell shape|*|0051301:cell division|*|0009252:peptidoglycan biosynthetic process|*|0009058:biosynthetic process|*|0008152:metabolic process|*|0007049:cell cycle	0005576:extracellular region|*|0005737:cytoplasm	1001	13
Q8IHT8	PF11_0439	Conserved protein;	x	x	x	P60293	mukF	Chromosome partition protein mukF;	0005515:protein binding|*|0005509:calcium ion binding	0051301:cell division|*|0007059:chromosome segregation|*|0007049:cell cycle|*|0006260:DNA replication|*|0030261:chromosome condensation	0005737:cytoplasm|*|0009295:nucleoid	1001	13
Q8IJW8	PF10_0073	Conserved Plasmodium protein;	x	x	x	P24181	acrF	Acriflavine resistance protein F;	0005215:transporter activity	0051301:cell division|*|0006810:transport|*|0007049:cell cycle	0005886:plasma membrane|*|0016021:integral to membrane|*|0016020:membrane	1001	13
Q8IKX7	PF14_0474	Putative uncharacterized protein;	x	x	x	P77277	eutJ	Ethanolamine utilization protein eutJ;	x	0007049:cell cycle	x	1001	13
O77331	PFC0405c	Ribosomal protein l7ae, putative;	x	x	0005840:ribosome	P0A6F5	groL	60 kDa chaperonin;	0005515:protein binding|*|0005524:ATP binding|*|0016887:ATPase activity|*|0042802:identical protein binding|*|0000166:nucleotide binding|*|0051082:unfolded protein binding	0051301:cell division|*|0044267:cellular protein metabolic process|*|0006457:protein folding|*|0009408:response to heat|*|0007049:cell cycle|*|0042963:phage assembly	0005737:cytoplasm|*|0016020:membrane|*|0005829:cytosol	243	13
Q8IHQ2	PF11_0477	CCAAT-box DNA binding protein subunit B;	0003677:DNA binding|*|0043565:sequence-specific DNA binding	x	0005622:intracellular|*|0005634:nucleus	P11557	damX	Protein damX;	x	0000910:cytokinesis|*|0007049:cell cycle|*|0051301:cell division	0005886:plasma membrane|*|0032155:cell division site part|*|0016021:integral to membrane|*|0016020:membrane	812	14
Q8I5E0	PFL1345c	Histone acetyltransferase, putative;	0051536:iron-sulfur cluster binding|*|0003824:catalytic activity|*|0016740:transferase activity	x	x	P37773	mpl	UDP-N-acetylmuramate:L-alanyl-gamma-D-glutamyl-meso-diaminopimelate ligase;	0016874:ligase activity|*|0005524:ATP binding|*|0005488:binding|*|0000166:nucleotide binding|*|0005515:protein binding|*|0003824:catalytic activity|*|0016881:acid-amino acid ligase activity	0007047:cell wall organization|*|0008360:regulation of cell shape|*|0051301:cell division|*|0009252:peptidoglycan biosynthetic process|*|0009058:biosynthetic process|*|0008152:metabolic process|*|0007049:cell cycle	0005576:extracellular region|*|0005737:cytoplasm	1001	14
Q8IDD4	MAL13P1.278	Serine/threonine protein kinase, putative;	0004672:protein kinase activity|*|0004674:protein serine/threonine kinase activity|*|0005524:ATP binding|*|0000166:nucleotide binding|*|0016301:kinase activity	0006468:protein amino acid phosphorylation	x	P0ABG4	ftsW	Cell division protein ftsW;	0005515:protein binding	0051301:cell division|*|0007049:cell cycle|*|0009252:peptidoglycan biosynthetic process|*|0008360:regulation of cell shape|*|0007047:cell wall organization|*|0000910:cytokinesis	0005886:plasma membrane|*|0016021:integral to membrane|*|0016020:membrane|*|0032155:cell division site part	1001	14
Q8I3A9	PFI0195c	GTPase activating protein, GAP;	0005097:Rab GTPase activator activity	0032313:regulation of Rab GTPase activity	0005622:intracellular	P0AAI3	ftsH	Cell division protease ftsH;	0004222:metalloendopeptidase activity|*|0005524:ATP binding|*|0016787:hydrolase activity|*|0046872:metal ion binding|*|0008270:zinc ion binding|*|0016887:ATPase activity|*|0005515:protein binding|*|0017111:nucleoside-triphosphatase activity|*|0000166:nucleotide binding|*|0008233:peptidase activity|*|0030145:manganese ion binding|*|0008237:metallopeptidase activity|*|0043273:CTPase activity	0006508:proteolysis|*|0030163:protein catabolic process|*|0051301:cell division|*|0007049:cell cycle	0016020:membrane|*|0005886:plasma membrane|*|0016021:integral to membrane	1001	14
Q8I5L5	PFL0935c	Erythrocyte membrane protein 1, PfEMP1;	0004872:receptor activity	0009405:pathogenesis	0016021:integral to membrane	P0A9R7	ftsE	Cell division ATP-binding protein ftsE;	0005524:ATP binding|*|0016887:ATPase activity|*|0017111:nucleoside-triphosphatase activity|*|0005515:protein binding|*|0000166:nucleotide binding	0051301:cell division|*|0000910:cytokinesis|*|0007049:cell cycle|*|0046677:response to antibiotic	0005737:cytoplasm|*|0032155:cell division site part|*|0000300:peripheral to membrane of membrane fraction	1001	14
Q8I207	PFD0080c	Putative uncharacterized protein;	x	x	x	P0ABH0	ftsA	Cell division protein ftsA;	x	0051301:cell division|*|0007049:cell cycle|*|0000910:cytokinesis|*|0008360:regulation of cell shape	0032155:cell division site part	1001	14
Q8I5F1	PFL1290w	Conserved protein;	x	x	x	P0ABG7	mrdB	Rod shape-determining protein rodA;	x	0007049:cell cycle|*|0008360:regulation of cell shape	0016021:integral to membrane|*|0005886:plasma membrane|*|0016020:membrane	1001	14
Q8IDF2	PF13_0290	Putative uncharacterized protein;	x	x	x	P46889	ftsK	DNA translocase ftsK;	0005524:ATP binding|*|0043565:sequence-specific DNA binding|*|0015616:DNA translocase activity|*|0016887:ATPase activity|*|0005515:protein binding|*|0000166:nucleotide binding|*|0003677:DNA binding	0051301:cell division|*|0007049:cell cycle|*|0006970:response to osmotic stress|*|0071236:x|*|0007059:chromosome segregation|*|0000920:cell separation during cytokinesis|*|0009432:SOS response|*|0009651:response to salt stress|*|0045941:positive regulation of transcription	0005887:integral to plasma membrane|*|0016020:membrane|*|0005886:plasma membrane|*|0016021:integral to membrane	294	14
Q8IJ89	PF10_0310	Conserved Plasmodium protein;	x	x	x	P29131	ftsN	Cell division protein ftsN;	0005515:protein binding	0007049:cell cycle|*|0051301:cell division|*|0000910:cytokinesis|*|0033205:cytokinesis during cell cycle|*|0000917:barrier septum formation	0016020:membrane|*|0005886:plasma membrane|*|0044457:cell septum part|*|0016021:integral to membrane|*|0005624:membrane fraction	1001	14
Q9U0H5	PFD0560w	Putative uncharacterized protein;	x	x	x	P0AFI2	parC	DNA topoisomerase 4 subunit A;	0003918:DNA topoisomerase (ATP-hydrolyzing) activity|*|0003916:DNA topoisomerase activity|*|0003677:DNA binding|*|0005524:ATP binding|*|0016853:isomerase activity	0006265:DNA topological change|*|0007059:chromosome segregation|*|0030541:plasmid partitioning|*|0006259:DNA metabolic process|*|0007062:sister chromatid cohesion|*|0006261:DNA-dependent DNA replication	0005694:chromosome|*|0005886:plasma membrane|*|0005737:cytoplasm|*|0019897:extrinsic to plasma membrane|*|0016020:membrane|*|0009330:DNA topoisomerase complex (ATP-hydrolyzing)	1001	14
O77336	PFC0425w	Putative uncharacterized protein;	0008270:zinc ion binding|*|0005515:protein binding|*|0046872:metal ion binding	x	x	P0A6F5	groL	60 kDa chaperonin;	0005515:protein binding|*|0005524:ATP binding|*|0016887:ATPase activity|*|0042802:identical protein binding|*|0000166:nucleotide binding|*|0051082:unfolded protein binding	0051301:cell division|*|0044267:cellular protein metabolic process|*|0006457:protein folding|*|0009408:response to heat|*|0007049:cell cycle|*|0042963:phage assembly	0005737:cytoplasm|*|0016020:membrane|*|0005829:cytosol	1001	14
Q8IEF7	PF13_0087	Methyltransferase, putative;	0008168:methyltransferase activity|*|0016740:transferase activity|*|0016429:tRNA (adenine-N1-)-methyltransferase activity	0030488:tRNA methylation	x	P08373	murB	UDP-N-acetylenolpyruvoylglucosamine reductase;	0050660:FAD binding|*|0008762:UDP-N-acetylmuramate dehydrogenase activity|*|0003824:catalytic activity|*|0016491:oxidoreductase activity	0009252:peptidoglycan biosynthetic process|*|0007047:cell wall organization|*|0008360:regulation of cell shape|*|0007049:cell cycle|*|0055114:oxidation reduction|*|0051301:cell division	0005737:cytoplasm	1001	15
O77339	PFC0560c	Putative uncharacterized protein;	x	x	x	P0A6F5	groL	60 kDa chaperonin;	0005515:protein binding|*|0005524:ATP binding|*|0016887:ATPase activity|*|0042802:identical protein binding|*|0000166:nucleotide binding|*|0051082:unfolded protein binding	0051301:cell division|*|0044267:cellular protein metabolic process|*|0006457:protein folding|*|0009408:response to heat|*|0007049:cell cycle|*|0042963:phage assembly	0005737:cytoplasm|*|0016020:membrane|*|0005829:cytosol	1001	15
Q8I2R3	PFI1200w	Putative uncharacterized protein;	x	x	x	P09557	dicB	Division inhibition protein dicB;	x	0051302:regulation of cell division|*|0007049:cell cycle|*|0051301:cell division	x	1001	15
Q8I5Y6	PFL0295c	Conserved Plasmodium membrane protein;	x	x	x	P0AAI3	ftsH	Cell division protease ftsH;	0004222:metalloendopeptidase activity|*|0005524:ATP binding|*|0016787:hydrolase activity|*|0046872:metal ion binding|*|0008270:zinc ion binding|*|0016887:ATPase activity|*|0005515:protein binding|*|0017111:nucleoside-triphosphatase activity|*|0000166:nucleotide binding|*|0008233:peptidase activity|*|0030145:manganese ion binding|*|0008237:metallopeptidase activity|*|0043273:CTPase activity	0006508:proteolysis|*|0030163:protein catabolic process|*|0051301:cell division|*|0007049:cell cycle	0016020:membrane|*|0005886:plasma membrane|*|0016021:integral to membrane	1001	15
Q8IKI7	PF14_0618	Putative uncharacterized protein;	x	x	x	P29131	ftsN	Cell division protein ftsN;	0005515:protein binding	0007049:cell cycle|*|0051301:cell division|*|0000910:cytokinesis|*|0033205:cytokinesis during cell cycle|*|0000917:barrier septum formation	0016020:membrane|*|0005886:plasma membrane|*|0044457:cell septum part|*|0016021:integral to membrane|*|0005624:membrane fraction	1001	15
Q8ILA8	PF14_0337	Putative uncharacterized protein;	x	x	x	P17952	murC	UDP-N-acetylmuramate--L-alanine ligase;	0005524:ATP binding|*|0008763:UDP-N-acetylmuramate-L-alanine ligase activity|*|0000166:nucleotide binding|*|0003824:catalytic activity|*|0005488:binding|*|0005515:protein binding|*|0016874:ligase activity|*|0000287:magnesium ion binding	0008360:regulation of cell shape|*|0009252:peptidoglycan biosynthetic process|*|0009058:biosynthetic process|*|0007049:cell cycle|*|0009273:peptidoglycan-based cell wall biogenesis|*|0007047:cell wall organization|*|0051301:cell division|*|0008152:metabolic process	0005737:cytoplasm	1001	15
Q8IDR9	PF13_0228	40S ribosomal protein S6, putative;	0003735:structural constituent of ribosome	0006412:translation	0005622:intracellular|*|0005840:ribosome	P0ABH0	ftsA	Cell division protein ftsA;	x	0051301:cell division|*|0007049:cell cycle|*|0000910:cytokinesis|*|0008360:regulation of cell shape	0032155:cell division site part	1001	15
Q8IHT5	PF11_0442	Transcription factor with AP2 domain(S), putative;	0003700:transcription factor activity	0006355:regulation of transcription, DNA-dependent	x	P0A8P6	xerC	Tyrosine recombinase xerC;	0003677:DNA binding|*|0009009:site-specific recombinase activity|*|0009037:tyrosine-based site-specific recombinase activity	0006310:DNA recombination|*|0007049:cell cycle|*|0015074:DNA integration|*|0006276:plasmid maintenance|*|0007059:chromosome segregation|*|0051301:cell division|*|0042150:plasmid recombination	0005737:cytoplasm|*|0048476:Holliday junction resolvase complex	25	15
Q8IK99	PF14_0707	Putative uncharacterized protein;	0008270:zinc ion binding	x	0005622:intracellular	P0ABG7	mrdB	Rod shape-determining protein rodA;	x	0007049:cell cycle|*|0008360:regulation of cell shape	0016021:integral to membrane|*|0005886:plasma membrane|*|0016020:membrane	1001	15
Q8IJA4	PF10_0294	RNA helicase, putative;	0005524:ATP binding|*|0008026:ATP-dependent helicase activity|*|0003723:RNA binding|*|0000166:nucleotide binding|*|0003676:nucleic acid binding|*|0004386:helicase activity|*|0016787:hydrolase activity	x	x	P22524	mukE	Chromosome partition protein mukE;	0005515:protein binding	0007049:cell cycle|*|0007059:chromosome segregation|*|0051301:cell division|*|0030261:chromosome condensation	0005737:cytoplasm|*|0009295:nucleoid	1001	16
Q8IBS6	PF07_0071	Queuine tRNA-ribosyltransferase, putative;	0008479:queuine tRNA-ribosyltransferase activity|*|0016740:transferase activity|*|0016757:transferase activity, transferring glycosyl groups	0006400:tRNA modification|*|0008616:queuosine biosynthetic process	x	P0A8P8	xerD	Tyrosine recombinase xerD;	0003677:DNA binding|*|0009009:site-specific recombinase activity|*|0009037:tyrosine-based site-specific recombinase activity	0007059:chromosome segregation|*|0015074:DNA integration|*|0006310:DNA recombination|*|0007049:cell cycle|*|0051301:cell division|*|0006276:plasmid maintenance	0005737:cytoplasm|*|0048476:Holliday junction resolvase complex	1001	16
Q8I619	PFL0130c	Conserved Plasmodium protein;	x	x	x	P24228	dacB	D-alanyl-D-alanine carboxypeptidase dacB;	0004180:carboxypeptidase activity|*|0004185:serine-type carboxypeptidase activity|*|0016787:hydrolase activity|*|0005515:protein binding|*|0009002:serine-type D-Ala-D-Ala carboxypeptidase activity|*|0004175:endopeptidase activity|*|0008658:penicillin binding	0009253:peptidoglycan catabolic process|*|0010382:cellular cell wall metabolic process|*|0008360:regulation of cell shape|*|0009252:peptidoglycan biosynthetic process|*|0007047:cell wall organization|*|0000910:cytokinesis|*|0009254:peptidoglycan turnover|*|0000270:peptidoglycan metabolic process|*|0046677:response to antibiotic|*|0051301:cell division|*|0043093:binary fission|*|0007049:cell cycle…	0042597:periplasmic space|*|0030288:outer membrane-bounded periplasmic space	1001	16
Q8IEM7	PF13_0047	Putative uncharacterized protein;	x	x	x	P75949	nagZ	Beta-hexosaminidase;	0016798:hydrolase activity, acting on glycosyl bonds|*|0004563:beta-N-acetylhexosaminidase activity|*|0004553:hydrolase activity, hydrolyzing O-glycosyl compounds|*|0016787:hydrolase activity	0005975:carbohydrate metabolic process|*|0008152:metabolic process|*|0009252:peptidoglycan biosynthetic process|*|0009254:peptidoglycan turnover|*|0007049:cell cycle|*|0008360:regulation of cell shape|*|0051301:cell division|*|0007047:cell wall organization	0005737:cytoplasm	1001	16
Q8IJ43	PF10_0357	Probable protein;	x	x	x	P0A8P6	xerC	Tyrosine recombinase xerC;	0003677:DNA binding|*|0009009:site-specific recombinase activity|*|0009037:tyrosine-based site-specific recombinase activity	0006310:DNA recombination|*|0007049:cell cycle|*|0015074:DNA integration|*|0006276:plasmid maintenance|*|0007059:chromosome segregation|*|0051301:cell division|*|0042150:plasmid recombination	0005737:cytoplasm|*|0048476:Holliday junction resolvase complex	1001	16
Q8IEN8	PF13_0041	Putative uncharacterized protein;	x	0006886:intracellular protein transport	x	P0A9R7	ftsE	Cell division ATP-binding protein ftsE;	0005524:ATP binding|*|0016887:ATPase activity|*|0017111:nucleoside-triphosphatase activity|*|0005515:protein binding|*|0000166:nucleotide binding	0051301:cell division|*|0000910:cytokinesis|*|0007049:cell cycle|*|0046677:response to antibiotic	0005737:cytoplasm|*|0032155:cell division site part|*|0000300:peripheral to membrane of membrane fraction	1001	16
Q8IE57	PF13_0147	Putative uncharacterized protein;	0003676:nucleic acid binding|*|0000166:nucleotide binding	x	x	P06136	ftsQ	Cell division protein ftsQ;	x	0051301:cell division|*|0000917:barrier septum formation|*|0007049:cell cycle	0005886:plasma membrane|*|0016021:integral to membrane|*|0016020:membrane	1001	16
Q8ILF5	PF14_0289	Mitochondrial ribosomal protein L17-2, putative;	0003735:structural constituent of ribosome	0006412:translation	0005622:intracellular|*|0005840:ribosome	P0AAI3	ftsH	Cell division protease ftsH;	0004222:metalloendopeptidase activity|*|0005524:ATP binding|*|0016787:hydrolase activity|*|0046872:metal ion binding|*|0008270:zinc ion binding|*|0016887:ATPase activity|*|0005515:protein binding|*|0017111:nucleoside-triphosphatase activity|*|0000166:nucleotide binding|*|0008233:peptidase activity|*|0030145:manganese ion binding|*|0008237:metallopeptidase activity|*|0043273:CTPase activity	0006508:proteolysis|*|0030163:protein catabolic process|*|0051301:cell division|*|0007049:cell cycle	0016020:membrane|*|0005886:plasma membrane|*|0016021:integral to membrane	1001	16
Q8I3J3	PFE1355c	Ubiquitin carboxyl-terminal hydrolase;	0004221:ubiquitin thiolesterase activity|*|0008233:peptidase activity|*|0016787:hydrolase activity|*|0008234:cysteine-type peptidase activity	0006511:ubiquitin-dependent protein catabolic process|*|0019941:modification-dependent protein catabolic process	x	P09557	dicB	Division inhibition protein dicB;	x	0051302:regulation of cell division|*|0007049:cell cycle|*|0051301:cell division	x	1001	16
Q8IIF0	PF11_0224	Circumsporozoite-related antigen;	x	x	x	P0AFB1	nlpI	Lipoprotein nlpI;	0005488:binding	0051301:cell division|*|0007049:cell cycle	0005886:plasma membrane|*|0016020:membrane	1001	17
Q8IJS7	PF10_0115	QF122 antigen;	0003723:RNA binding	x	x	P0AAI3	ftsH	Cell division protease ftsH;	0004222:metalloendopeptidase activity|*|0005524:ATP binding|*|0016787:hydrolase activity|*|0046872:metal ion binding|*|0008270:zinc ion binding|*|0016887:ATPase activity|*|0005515:protein binding|*|0017111:nucleoside-triphosphatase activity|*|0000166:nucleotide binding|*|0008233:peptidase activity|*|0030145:manganese ion binding|*|0008237:metallopeptidase activity|*|0043273:CTPase activity	0006508:proteolysis|*|0030163:protein catabolic process|*|0051301:cell division|*|0007049:cell cycle	0016020:membrane|*|0005886:plasma membrane|*|0016021:integral to membrane	460	17
Q8IL13	PF14_0437	Helicase, putative;	0005524:ATP binding|*|0003676:nucleic acid binding|*|0016787:hydrolase activity|*|0004386:helicase activity|*|0008026:ATP-dependent helicase activity|*|0000166:nucleotide binding	x	x	P0A850	tig	Trigger factor;	0005515:protein binding|*|0003755:peptidyl-prolyl cis-trans isomerase activity|*|0016853:isomerase activity	0015031:protein transport|*|0006457:protein folding|*|0051083:'de novo' cotranslational protein folding|*|0051301:cell division|*|0007049:cell cycle	0016020:membrane|*|0044444:cytoplasmic part|*|0005829:cytosol	1001	17
Q8IK00	PF10_0040	Conserved Plasmodium protein;	0004518:nuclease activity	0006281:DNA repair	x	P22523	mukB	Chromosome partition protein mukB;	0005524:ATP binding|*|0000166:nucleotide binding|*|0005515:protein binding|*|0003677:DNA binding|*|0005525:GTP binding	0051301:cell division|*|0030261:chromosome condensation|*|0007059:chromosome segregation|*|0007049:cell cycle	0000796:condensin complex|*|0005737:cytoplasm|*|0009295:nucleoid	1001	17
Q8I332	PFI0585c	Putative uncharacterized protein;	x	x	x	P0A9R7	ftsE	Cell division ATP-binding protein ftsE;	0005524:ATP binding|*|0016887:ATPase activity|*|0017111:nucleoside-triphosphatase activity|*|0005515:protein binding|*|0000166:nucleotide binding	0051301:cell division|*|0000910:cytokinesis|*|0007049:cell cycle|*|0046677:response to antibiotic	0005737:cytoplasm|*|0032155:cell division site part|*|0000300:peripheral to membrane of membrane fraction	1001	17
Q8IDU9	MAL13P1.191	Putative uncharacterized protein;	x	x	x	P10121	ftsY	Cell division protein ftsY;	0005525:GTP binding|*|0000166:nucleotide binding|*|0003723:RNA binding|*|0017111:nucleoside-triphosphatase activity|*|0005515:protein binding	0007049:cell cycle|*|0006614:SRP-dependent cotranslational protein targeting to membrane|*|0051301:cell division	0030529:ribonucleoprotein complex|*|0005886:plasma membrane|*|0016020:membrane	1001	17
Q8I3K7	PFE1285w	Membrane skeletal protein IMC1-related;	x	x	x	P09557	dicB	Division inhibition protein dicB;	x	0051302:regulation of cell division|*|0007049:cell cycle|*|0051301:cell division	x	1001	17
O77344	PFC0525c	Glycogen synthase kinase 3;	0005524:ATP binding|*|0004672:protein kinase activity|*|0004674:protein serine/threonine kinase activity|*|0000166:nucleotide binding|*|0016301:kinase activity	0006468:protein amino acid phosphorylation	x	P0A6F5	groL	60 kDa chaperonin;	0005515:protein binding|*|0005524:ATP binding|*|0016887:ATPase activity|*|0042802:identical protein binding|*|0000166:nucleotide binding|*|0051082:unfolded protein binding	0051301:cell division|*|0044267:cellular protein metabolic process|*|0006457:protein folding|*|0009408:response to heat|*|0007049:cell cycle|*|0042963:phage assembly	0005737:cytoplasm|*|0016020:membrane|*|0005829:cytosol	1001	18
Q8ILG1	PF14_0282	Putative uncharacterized protein;	0003993:acid phosphatase activity	x	x	P0ADS2	zapA	Cell division protein zapA;	x	0000917:barrier septum formation|*|0007049:cell cycle|*|0051301:cell division	0005737:cytoplasm	1001	18
Q8IDT5	MAL13P1.203	Putative uncharacterized protein;	x	x	x	P06966	dicA	HTH-type transcriptional regulator dicA;	0003677:DNA binding|*|0043565:sequence-specific DNA binding|*|0016564:transcription repressor activity	0006350:transcription|*|0045449:regulation of transcription|*|0051301:cell division|*|0007049:cell cycle	x	1001	18
Q8IFL7	PFD1185w	Putative uncharacterized protein;	x	x	x	P37773	mpl	UDP-N-acetylmuramate:L-alanyl-gamma-D-glutamyl-meso-diaminopimelate ligase;	0016874:ligase activity|*|0005524:ATP binding|*|0005488:binding|*|0000166:nucleotide binding|*|0005515:protein binding|*|0003824:catalytic activity|*|0016881:acid-amino acid ligase activity	0007047:cell wall organization|*|0008360:regulation of cell shape|*|0051301:cell division|*|0009252:peptidoglycan biosynthetic process|*|0009058:biosynthetic process|*|0008152:metabolic process|*|0007049:cell cycle	0005576:extracellular region|*|0005737:cytoplasm	1001	18
Q8I1X5	PFD0265w	Pre-mRNA splicing factor, putative;	x	0000398:nuclear mRNA splicing, via spliceosome	0005681:spliceosome	P22524	mukE	Chromosome partition protein mukE;	0005515:protein binding	0007049:cell cycle|*|0007059:chromosome segregation|*|0051301:cell division|*|0030261:chromosome condensation	0005737:cytoplasm|*|0009295:nucleoid	1001	18
Q8I5G1	PFL1235c	Uncharacterized protein PFL1235c;	0003674:molecular_function	0044403:symbiosis, encompassing mutualism through parasitism	0016020:membrane|*|0016021:integral to membrane|*|0005575:cellular_component	P0AFB1	nlpI	Lipoprotein nlpI;	0005488:binding	0051301:cell division|*|0007049:cell cycle	0005886:plasma membrane|*|0016020:membrane	1001	18
Q8I3R5	PFE0980c	CCR4;	x	x	x	P09557	dicB	Division inhibition protein dicB;	x	0051302:regulation of cell division|*|0007049:cell cycle|*|0051301:cell division	x	1001	18
Q8IDX9	PF13_0196	MSP7-like protein;	x	x	x	P0A9R7	ftsE	Cell division ATP-binding protein ftsE;	0005524:ATP binding|*|0016887:ATPase activity|*|0017111:nucleoside-triphosphatase activity|*|0005515:protein binding|*|0000166:nucleotide binding	0051301:cell division|*|0000910:cytokinesis|*|0007049:cell cycle|*|0046677:response to antibiotic	0005737:cytoplasm|*|0032155:cell division site part|*|0000300:peripheral to membrane of membrane fraction	1001	18
Q8IEP3	PF13_0036	DNAJ protein, putative;	0031072:heat shock protein binding	x	x	P11557	damX	Protein damX;	x	0000910:cytokinesis|*|0007049:cell cycle|*|0051301:cell division	0005886:plasma membrane|*|0032155:cell division site part|*|0016021:integral to membrane|*|0016020:membrane	1001	19
Q8IBN1	MAL7P1.119	Putative uncharacterized protein;	x	x	x	P0ABH0	ftsA	Cell division protein ftsA;	x	0051301:cell division|*|0007049:cell cycle|*|0000910:cytokinesis|*|0008360:regulation of cell shape	0032155:cell division site part	1001	19
Q8I2W3	PFI0930c	Nucleosome assembly protein;	x	0006334:nucleosome assembly	0005634:nucleus	P37773	mpl	UDP-N-acetylmuramate:L-alanyl-gamma-D-glutamyl-meso-diaminopimelate ligase;	0016874:ligase activity|*|0005524:ATP binding|*|0005488:binding|*|0000166:nucleotide binding|*|0005515:protein binding|*|0003824:catalytic activity|*|0016881:acid-amino acid ligase activity	0007047:cell wall organization|*|0008360:regulation of cell shape|*|0051301:cell division|*|0009252:peptidoglycan biosynthetic process|*|0009058:biosynthetic process|*|0008152:metabolic process|*|0007049:cell cycle	0005576:extracellular region|*|0005737:cytoplasm	1001	19
Q8IM66	PF14_0025	Proteosome subunit, putative;	x	x	x	P0A734	minE	Cell division topological specificity factor;	x	0032955:regulation of barrier septum formation|*|0051301:cell division|*|0007049:cell cycle|*|0051302:regulation of cell division	x	1001	19
O77355	PFC0465c	Pre-mRNA splicing factor, putative;	x	0006397:mRNA processing	x	P0A6F5	groL	60 kDa chaperonin;	0005515:protein binding|*|0005524:ATP binding|*|0016887:ATPase activity|*|0042802:identical protein binding|*|0000166:nucleotide binding|*|0051082:unfolded protein binding	0051301:cell division|*|0044267:cellular protein metabolic process|*|0006457:protein folding|*|0009408:response to heat|*|0007049:cell cycle|*|0042963:phage assembly	0005737:cytoplasm|*|0016020:membrane|*|0005829:cytosol	1001	19
Q8IIC9	PF11_0245	Translation elongation factor EF-1, subunit alpha, putative;	0000166:nucleotide binding|*|0005525:GTP binding|*|0003924:GTPase activity|*|0003746:translation elongation factor activity	x	x	P0A9R7	ftsE	Cell division ATP-binding protein ftsE;	0005524:ATP binding|*|0016887:ATPase activity|*|0017111:nucleoside-triphosphatase activity|*|0005515:protein binding|*|0000166:nucleotide binding	0051301:cell division|*|0000910:cytokinesis|*|0007049:cell cycle|*|0046677:response to antibiotic	0005737:cytoplasm|*|0032155:cell division site part|*|0000300:peripheral to membrane of membrane fraction	5.8	19
Q8I253	PFA_0440w	Photosensitized INA-labeled protein 1, PhIL1, putative;	x	x	x	P08373	murB	UDP-N-acetylenolpyruvoylglucosamine reductase;	0050660:FAD binding|*|0008762:UDP-N-acetylmuramate dehydrogenase activity|*|0003824:catalytic activity|*|0016491:oxidoreductase activity	0009252:peptidoglycan biosynthetic process|*|0007047:cell wall organization|*|0008360:regulation of cell shape|*|0007049:cell cycle|*|0055114:oxidation reduction|*|0051301:cell division	0005737:cytoplasm	1001	19
Q7KQK0	PFL1110c	CAMP-dependent protein kinase regulatory subunit, putative;	0008603:cAMP-dependent protein kinase regulator activity|*|0016301:kinase activity	0001932:regulation of protein amino acid phosphorylation	0005952:cAMP-dependent protein kinase complex	P0ABG4	ftsW	Cell division protein ftsW;	0005515:protein binding	0051301:cell division|*|0007049:cell cycle|*|0009252:peptidoglycan biosynthetic process|*|0008360:regulation of cell shape|*|0007047:cell wall organization|*|0000910:cytokinesis	0005886:plasma membrane|*|0016021:integral to membrane|*|0016020:membrane|*|0032155:cell division site part	1001	20
Q8IIV1	PF11_0062	Histone H2B;	0003677:DNA binding	0006334:nucleosome assembly	0000786:nucleosome|*|0005634:nucleus|*|0005694:chromosome	P10121	ftsY	Cell division protein ftsY;	0005525:GTP binding|*|0000166:nucleotide binding|*|0003723:RNA binding|*|0017111:nucleoside-triphosphatase activity|*|0005515:protein binding	0007049:cell cycle|*|0006614:SRP-dependent cotranslational protein targeting to membrane|*|0051301:cell division	0030529:ribonucleoprotein complex|*|0005886:plasma membrane|*|0016020:membrane	1001	20
Q8I4W6	PFL2235w	Conserved Plasmodium protein;	x	x	x	P0A749	murA	UDP-N-acetylglucosamine 1-carboxyvinyltransferase;	0008760:UDP-N-acetylglucosamine 1-carboxyvinyltransferase activity|*|0016740:transferase activity|*|0016765:transferase activity, transferring alkyl or aryl (other than methyl) groups|*|0003824:catalytic activity	0007049:cell cycle|*|0008360:regulation of cell shape|*|0009252:peptidoglycan biosynthetic process|*|0019277:UDP-N-acetylgalactosamine biosynthetic process|*|0051301:cell division|*|0007047:cell wall organization	0005737:cytoplasm	1001	20
Q8IBQ8	MAL7P1.102	Putative uncharacterized protein;	x	x	x	P17952	murC	UDP-N-acetylmuramate--L-alanine ligase;	0005524:ATP binding|*|0008763:UDP-N-acetylmuramate-L-alanine ligase activity|*|0000166:nucleotide binding|*|0003824:catalytic activity|*|0005488:binding|*|0005515:protein binding|*|0016874:ligase activity|*|0000287:magnesium ion binding	0008360:regulation of cell shape|*|0009252:peptidoglycan biosynthetic process|*|0009058:biosynthetic process|*|0007049:cell cycle|*|0009273:peptidoglycan-based cell wall biogenesis|*|0007047:cell wall organization|*|0051301:cell division|*|0008152:metabolic process	0005737:cytoplasm	1001	20
Q8IDZ2	PF13_0184	Putative uncharacterized protein;	x	x	x	P22523	mukB	Chromosome partition protein mukB;	0005524:ATP binding|*|0000166:nucleotide binding|*|0005515:protein binding|*|0003677:DNA binding|*|0005525:GTP binding	0051301:cell division|*|0030261:chromosome condensation|*|0007059:chromosome segregation|*|0007049:cell cycle	0000796:condensin complex|*|0005737:cytoplasm|*|0009295:nucleoid	1001	20
Q8II99	PF11_0275	Conserved Plasmodium protein;	x	x	x	P06136	ftsQ	Cell division protein ftsQ;	x	0051301:cell division|*|0000917:barrier septum formation|*|0007049:cell cycle	0005886:plasma membrane|*|0016021:integral to membrane|*|0016020:membrane	1001	20
Q8I3B0	PFI0190w	60S ribosomal protein L32, putative;	0003735:structural constituent of ribosome	0006412:translation	0005622:intracellular|*|0005840:ribosome	P0A9J0	rng	Ribonuclease G;	0008996:ribonuclease G activity|*|0003723:RNA binding|*|0004519:endonuclease activity|*|0004518:nuclease activity|*|0005515:protein binding|*|0004540:ribonuclease activity|*|0016787:hydrolase activity	0006396:RNA processing|*|0007049:cell cycle|*|0051301:cell division|*|0006364:rRNA processing	0005856:cytoskeleton|*|0005737:cytoplasm	1001	20
Q8ID44	PF13_0348	Rhoptry protein;	x	x	x	P0A9R7	ftsE	Cell division ATP-binding protein ftsE;	0005524:ATP binding|*|0016887:ATPase activity|*|0017111:nucleoside-triphosphatase activity|*|0005515:protein binding|*|0000166:nucleotide binding	0051301:cell division|*|0000910:cytokinesis|*|0007049:cell cycle|*|0046677:response to antibiotic	0005737:cytoplasm|*|0032155:cell division site part|*|0000300:peripheral to membrane of membrane fraction	1001	20
Q8ILD6	PF14_0308	Putative uncharacterized protein;	0003684:damaged DNA binding	0006289:nucleotide-excision repair	0005634:nucleus	P37773	mpl	UDP-N-acetylmuramate:L-alanyl-gamma-D-glutamyl-meso-diaminopimelate ligase;	0016874:ligase activity|*|0005524:ATP binding|*|0005488:binding|*|0000166:nucleotide binding|*|0005515:protein binding|*|0003824:catalytic activity|*|0016881:acid-amino acid ligase activity	0007047:cell wall organization|*|0008360:regulation of cell shape|*|0051301:cell division|*|0009252:peptidoglycan biosynthetic process|*|0009058:biosynthetic process|*|0008152:metabolic process|*|0007049:cell cycle	0005576:extracellular region|*|0005737:cytoplasm	1001	21
Q8IE40	PF13_0157	Ribose-phosphate pyrophosphokinase, putative;	0004749:ribose phosphate diphosphokinase activity|*|0016740:transferase activity|*|0000287:magnesium ion binding|*|0016301:kinase activity	0009116:nucleoside metabolic process|*|0009165:nucleotide biosynthetic process	x	P14900	murD	UDP-N-acetylmuramoylalanine--D-glutamate ligase;	0016874:ligase activity|*|0005524:ATP binding|*|0008764:UDP-N-acetylmuramoylalanine-D-glutamate ligase activity|*|0005515:protein binding|*|0005488:binding|*|0003824:catalytic activity|*|0000166:nucleotide binding	0009058:biosynthetic process|*|0008360:regulation of cell shape|*|0051301:cell division|*|0009273:peptidoglycan-based cell wall biogenesis|*|0009252:peptidoglycan biosynthetic process|*|0008152:metabolic process|*|0007049:cell cycle|*|0007047:cell wall organization	0005737:cytoplasm	1001	21
Q8IL80	PF14_0368	Thioredoxin peroxidase 1;	0016491:oxidoreductase activity|*|0004601:peroxidase activity|*|0016209:antioxidant activity	0045454:cell redox homeostasis	x	P22523	mukB	Chromosome partition protein mukB;	0005524:ATP binding|*|0000166:nucleotide binding|*|0005515:protein binding|*|0003677:DNA binding|*|0005525:GTP binding	0051301:cell division|*|0030261:chromosome condensation|*|0007059:chromosome segregation|*|0007049:cell cycle	0000796:condensin complex|*|0005737:cytoplasm|*|0009295:nucleoid	83	21
Q8I643	PFL0005w	Erythrocyte membrane protein 1, PfEMP1;	0004872:receptor activity	0009405:pathogenesis	0016021:integral to membrane	P0AF36	zapB	Cell division protein zapB;	x	0000917:barrier septum formation|*|0007049:cell cycle|*|0043093:binary fission|*|0051301:cell division	0032155:cell division site part|*|0005737:cytoplasm	1001	21
Q8I3H0	PFE1485w	Putative uncharacterized protein;	x	x	x	P24181	acrF	Acriflavine resistance protein F;	0005215:transporter activity	0051301:cell division|*|0006810:transport|*|0007049:cell cycle	0005886:plasma membrane|*|0016021:integral to membrane|*|0016020:membrane	1001	21
Q8I4U7	PFL2335w	Conserved Plasmodium protein;	x	x	x	P0ABH0	ftsA	Cell division protein ftsA;	x	0051301:cell division|*|0007049:cell cycle|*|0000910:cytokinesis|*|0008360:regulation of cell shape	0032155:cell division site part	1001	21
Q8IDM3	MAL13P1.237	Putative uncharacterized protein;	x	x	x	P0A6F9	groS	10 kDa chaperonin;	0005515:protein binding|*|0005524:ATP binding|*|0051082:unfolded protein binding	0042963:phage assembly|*|0006457:protein folding|*|0007049:cell cycle|*|0009408:response to heat|*|0051301:cell division	0005737:cytoplasm|*|0005829:cytosol	1001	21
Q8IE35	PF13_0161	Putative uncharacterized protein;	x	x	x	P0A749	murA	UDP-N-acetylglucosamine 1-carboxyvinyltransferase;	0008760:UDP-N-acetylglucosamine 1-carboxyvinyltransferase activity|*|0016740:transferase activity|*|0016765:transferase activity, transferring alkyl or aryl (other than methyl) groups|*|0003824:catalytic activity	0007049:cell cycle|*|0008360:regulation of cell shape|*|0009252:peptidoglycan biosynthetic process|*|0019277:UDP-N-acetylgalactosamine biosynthetic process|*|0051301:cell division|*|0007047:cell wall organization	0005737:cytoplasm	1001	21
Q8IE74	MAL13P1.133	Putative uncharacterized protein;	x	x	x	P0A9R7	ftsE	Cell division ATP-binding protein ftsE;	0005524:ATP binding|*|0016887:ATPase activity|*|0017111:nucleoside-triphosphatase activity|*|0005515:protein binding|*|0000166:nucleotide binding	0051301:cell division|*|0000910:cytokinesis|*|0007049:cell cycle|*|0046677:response to antibiotic	0005737:cytoplasm|*|0032155:cell division site part|*|0000300:peripheral to membrane of membrane fraction	1001	21
Q8IKE9	PF14_0656	U2 snRNP auxiliary factor, putative;	0003723:RNA binding|*|0000166:nucleotide binding|*|0003676:nucleic acid binding	0006397:mRNA processing	0005634:nucleus	P17952	murC	UDP-N-acetylmuramate--L-alanine ligase;	0005524:ATP binding|*|0008763:UDP-N-acetylmuramate-L-alanine ligase activity|*|0000166:nucleotide binding|*|0003824:catalytic activity|*|0005488:binding|*|0005515:protein binding|*|0016874:ligase activity|*|0000287:magnesium ion binding	0008360:regulation of cell shape|*|0009252:peptidoglycan biosynthetic process|*|0009058:biosynthetic process|*|0007049:cell cycle|*|0009273:peptidoglycan-based cell wall biogenesis|*|0007047:cell wall organization|*|0051301:cell division|*|0008152:metabolic process	0005737:cytoplasm	1001	21
Q7KQK4	PFL0465c	Zinc finger transcription factor (Krox1);	0008270:zinc ion binding	x	0005622:intracellular	P0AD68	ftsI	Peptidoglycan synthase ftsI;	0008658:penicillin binding|*|0005515:protein binding|*|0016757:transferase activity, transferring glycosyl groups|*|0008955:peptidoglycan glycosyltransferase activity|*|0003824:catalytic activity|*|0016740:transferase activity	0051301:cell division|*|0007047:cell wall organization|*|0009252:peptidoglycan biosynthetic process|*|0046677:response to antibiotic|*|0042493:response to drug|*|0009273:peptidoglycan-based cell wall biogenesis|*|0008360:regulation of cell shape|*|0007049:cell cycle	0032155:cell division site part|*|0005886:plasma membrane|*|0031226:intrinsic to plasma membrane|*|0016021:integral to membrane|*|0005887:integral to plasma membrane|*|0016020:membrane	1001	21
Q8IAX3	PF08_0078	ABC transporter, putative;	0005524:ATP binding|*|0000166:nucleotide binding|*|0017111:nucleoside-triphosphatase activity|*|0016887:ATPase activity	x	x	P0A9A6	ftsZ	Cell division protein ftsZ;	0005515:protein binding|*|0003924:GTPase activity|*|0005525:GTP binding|*|0000166:nucleotide binding	0051258:protein polymerization|*|0051301:cell division|*|0007049:cell cycle|*|0000917:barrier septum formation	0043234:protein complex|*|0005737:cytoplasm|*|0032155:cell division site part	1001	21
Q8I5F2	PFL1280w	RAP protein, putative;	x	x	x	P0A9J0	rng	Ribonuclease G;	0008996:ribonuclease G activity|*|0003723:RNA binding|*|0004519:endonuclease activity|*|0004518:nuclease activity|*|0005515:protein binding|*|0004540:ribonuclease activity|*|0016787:hydrolase activity	0006396:RNA processing|*|0007049:cell cycle|*|0051301:cell division|*|0006364:rRNA processing	0005856:cytoskeleton|*|0005737:cytoplasm	1001	21
Q8IE77	PF13_0137	Putative uncharacterized protein;	0004066:asparagine synthase (glutamine-hydrolyzing) activity	0006529:asparagine biosynthetic process	x	P0A9J0	rng	Ribonuclease G;	0008996:ribonuclease G activity|*|0003723:RNA binding|*|0004519:endonuclease activity|*|0004518:nuclease activity|*|0005515:protein binding|*|0004540:ribonuclease activity|*|0016787:hydrolase activity	0006396:RNA processing|*|0007049:cell cycle|*|0051301:cell division|*|0006364:rRNA processing	0005856:cytoskeleton|*|0005737:cytoplasm	1001	22
Q8I3Q5	PFE1030c	Phosphomethylpyrimidine kinase, putative;	0016301:kinase activity|*|0008972:phosphomethylpyrimidine kinase activity|*|0016740:transferase activity	x	x	P0AEN4	ftsL	Cell division protein ftsL;	x	0007049:cell cycle|*|0051301:cell division	0016021:integral to membrane|*|0005886:plasma membrane|*|0016020:membrane	1001	22
Q8IJH7	PF10_0221	GcpE protein;	0046429:4-hydroxy-3-methylbut-2-en-1-yl diphosphate synthase activity|*|0005506:iron ion binding|*|0016491:oxidoreductase activity	0055114:oxidation reduction|*|0044237:cellular metabolic process|*|0016114:terpenoid biosynthetic process|*|0008299:isoprenoid biosynthetic process	x	P22524	mukE	Chromosome partition protein mukE;	0005515:protein binding	0007049:cell cycle|*|0007059:chromosome segregation|*|0051301:cell division|*|0030261:chromosome condensation	0005737:cytoplasm|*|0009295:nucleoid	1001	22
O77361	PFC0435w	Putative uncharacterized protein;	0016757:transferase activity, transferring glycosyl groups	x	0016020:membrane	P0A6F5	groL	60 kDa chaperonin;	0005515:protein binding|*|0005524:ATP binding|*|0016887:ATPase activity|*|0042802:identical protein binding|*|0000166:nucleotide binding|*|0051082:unfolded protein binding	0051301:cell division|*|0044267:cellular protein metabolic process|*|0006457:protein folding|*|0009408:response to heat|*|0007049:cell cycle|*|0042963:phage assembly	0005737:cytoplasm|*|0016020:membrane|*|0005829:cytosol	1001	22
O96296	PFB1055c	Erythrocyte membrane protein 1, PfEMP1;	0004872:receptor activity	0009405:pathogenesis	0016021:integral to membrane	P0A6F9	groS	10 kDa chaperonin;	0005515:protein binding|*|0005524:ATP binding|*|0051082:unfolded protein binding	0042963:phage assembly|*|0006457:protein folding|*|0007049:cell cycle|*|0009408:response to heat|*|0051301:cell division	0005737:cytoplasm|*|0005829:cytosol	1001	22
Q8IER6	PF13_0024	Putative uncharacterized protein;	x	x	x	P14900	murD	UDP-N-acetylmuramoylalanine--D-glutamate ligase;	0016874:ligase activity|*|0005524:ATP binding|*|0008764:UDP-N-acetylmuramoylalanine-D-glutamate ligase activity|*|0005515:protein binding|*|0005488:binding|*|0003824:catalytic activity|*|0000166:nucleotide binding	0009058:biosynthetic process|*|0008360:regulation of cell shape|*|0051301:cell division|*|0009273:peptidoglycan-based cell wall biogenesis|*|0009252:peptidoglycan biosynthetic process|*|0008152:metabolic process|*|0007049:cell cycle|*|0007047:cell wall organization	0005737:cytoplasm	1001	22
Q8IIL1	PF11_0160	Conserved Plasmodium protein;	x	x	x	P06965	dicC	Repressor protein of division inhibition gene dicB;	0003677:DNA binding	0045449:regulation of transcription|*|0007049:cell cycle|*|0006350:transcription|*|0051301:cell division	x	466	22
Q8IE95	MAL13P1.122	SET domain protein, putative;	0005515:protein binding|*|0046872:metal ion binding|*|0008270:zinc ion binding|*|0018024:histone-lysine N-methyltransferase activity	x	0005634:nucleus	P08373	murB	UDP-N-acetylenolpyruvoylglucosamine reductase;	0050660:FAD binding|*|0008762:UDP-N-acetylmuramate dehydrogenase activity|*|0003824:catalytic activity|*|0016491:oxidoreductase activity	0009252:peptidoglycan biosynthetic process|*|0007047:cell wall organization|*|0008360:regulation of cell shape|*|0007049:cell cycle|*|0055114:oxidation reduction|*|0051301:cell division	0005737:cytoplasm	1001	22
Q8I0V3	PFL1545c	Chaperonin, cpn60;	0005524:ATP binding|*|0005515:protein binding|*|0000166:nucleotide binding	0044267:cellular protein metabolic process	x	P10121	ftsY	Cell division protein ftsY;	0005525:GTP binding|*|0000166:nucleotide binding|*|0003723:RNA binding|*|0017111:nucleoside-triphosphatase activity|*|0005515:protein binding	0007049:cell cycle|*|0006614:SRP-dependent cotranslational protein targeting to membrane|*|0051301:cell division	0030529:ribonucleoprotein complex|*|0005886:plasma membrane|*|0016020:membrane	1001	22
Q8IE85	PF13_0129	60S ribosomal protein L6, putative;	0019843:rRNA binding|*|0003735:structural constituent of ribosome	0006412:translation	0005840:ribosome	P77173	zipA	Cell division protein zipA;	0005515:protein binding	0000917:barrier septum formation|*|0007049:cell cycle|*|0000910:cytokinesis|*|0051301:cell division	0009276:Gram-negative-bacterium-type cell wall|*|0005887:integral to plasma membrane|*|0032155:cell division site part|*|0005886:plasma membrane|*|0016020:membrane|*|0016021:integral to membrane	1001	22
Q8I480	PFE0100w	RING finger protein PFE0100w;	0003674:molecular_function|*|0046872:metal ion binding|*|0008270:zinc ion binding|*|0005488:binding|*|0005515:protein binding	0044403:symbiosis, encompassing mutualism through parasitism	0016020:membrane|*|0005575:cellular_component|*|0016021:integral to membrane	P29131	ftsN	Cell division protein ftsN;	0005515:protein binding	0007049:cell cycle|*|0051301:cell division|*|0000910:cytokinesis|*|0033205:cytokinesis during cell cycle|*|0000917:barrier septum formation	0016020:membrane|*|0005886:plasma membrane|*|0044457:cell septum part|*|0016021:integral to membrane|*|0005624:membrane fraction	1001	22
Q8ID39	MAL13P1.336	Uncharacterized protein MAL13P1.336;	0003674:molecular_function	0044403:symbiosis, encompassing mutualism through parasitism	0005575:cellular_component	P0AF36	zapB	Cell division protein zapB;	x	0000917:barrier septum formation|*|0007049:cell cycle|*|0043093:binary fission|*|0051301:cell division	0032155:cell division site part|*|0005737:cytoplasm	1001	22
Q8I3U0	PFE0840c	Transcription factor with AP2 domain(S), putative;	0003700:transcription factor activity	0006355:regulation of transcription, DNA-dependent	x	P22523	mukB	Chromosome partition protein mukB;	0005524:ATP binding|*|0000166:nucleotide binding|*|0005515:protein binding|*|0003677:DNA binding|*|0005525:GTP binding	0051301:cell division|*|0030261:chromosome condensation|*|0007059:chromosome segregation|*|0007049:cell cycle	0000796:condensin complex|*|0005737:cytoplasm|*|0009295:nucleoid	1001	22
O97278	PFC0875w	ABC transporter, putative;	0000166:nucleotide binding|*|0005524:ATP binding|*|0016887:ATPase activity|*|0017111:nucleoside-triphosphatase activity	x	x	P0A9R7	ftsE	Cell division ATP-binding protein ftsE;	0005524:ATP binding|*|0016887:ATPase activity|*|0017111:nucleoside-triphosphatase activity|*|0005515:protein binding|*|0000166:nucleotide binding	0051301:cell division|*|0000910:cytokinesis|*|0007049:cell cycle|*|0046677:response to antibiotic	0005737:cytoplasm|*|0032155:cell division site part|*|0000300:peripheral to membrane of membrane fraction	5e-22	22
Q8I583	PFL1635w	Ulp1 protease, putative;	0008234:cysteine-type peptidase activity|*|0008233:peptidase activity	0006508:proteolysis	x	P08373	murB	UDP-N-acetylenolpyruvoylglucosamine reductase;	0050660:FAD binding|*|0008762:UDP-N-acetylmuramate dehydrogenase activity|*|0003824:catalytic activity|*|0016491:oxidoreductase activity	0009252:peptidoglycan biosynthetic process|*|0007047:cell wall organization|*|0008360:regulation of cell shape|*|0007049:cell cycle|*|0055114:oxidation reduction|*|0051301:cell division	0005737:cytoplasm	1001	23
Q8IIM6	PF11_0144	Rpr2, RNAse P putative;	x	x	x	P22523	mukB	Chromosome partition protein mukB;	0005524:ATP binding|*|0000166:nucleotide binding|*|0005515:protein binding|*|0003677:DNA binding|*|0005525:GTP binding	0051301:cell division|*|0030261:chromosome condensation|*|0007059:chromosome segregation|*|0007049:cell cycle	0000796:condensin complex|*|0005737:cytoplasm|*|0009295:nucleoid	1001	23
Q8I206	PFD0090c	Putative uncharacterized protein;	x	x	x	P17443	murG	UDP-N-acetylglucosamine--N-acetylmuramyl-(pentapeptide) pyrophosphoryl-undecaprenol N-acetylglucosamine transferase;	0050511:undecaprenyldiphospho-muramoylpentapeptide beta-N-acetylglucosaminyltransferase activity|*|0016740:transferase activity|*|0016757:transferase activity, transferring glycosyl groups|*|0016758:transferase activity, transferring hexosyl groups|*|0030246:carbohydrate binding	0007047:cell wall organization|*|0009252:peptidoglycan biosynthetic process|*|0008360:regulation of cell shape|*|0051301:cell division|*|0005975:carbohydrate metabolic process|*|0007049:cell cycle|*|0030259:lipid glycosylation|*|0019277:UDP-N-acetylgalactosamine biosynthetic process	0016020:membrane|*|0005886:plasma membrane	1001	23
Q8ILB9	PF14_0326	Dynein-related AAA-type ATPase;	0000166:nucleotide binding|*|0017111:nucleoside-triphosphatase activity|*|0005524:ATP binding|*|0016887:ATPase activity	x	x	P22524	mukE	Chromosome partition protein mukE;	0005515:protein binding	0007049:cell cycle|*|0007059:chromosome segregation|*|0051301:cell division|*|0030261:chromosome condensation	0005737:cytoplasm|*|0009295:nucleoid	1001	23
Q8IIG7	PF11_0207	Uncharacterized protein PF11_0207;	0003674:molecular_function	0044403:symbiosis, encompassing mutualism through parasitism	0005575:cellular_component	P0AEN4	ftsL	Cell division protein ftsL;	x	0007049:cell cycle|*|0051301:cell division	0016021:integral to membrane|*|0005886:plasma membrane|*|0016020:membrane	1001	23
Q8IL87	PF14_0360	eIF2A;	x	x	x	P0AEZ3	minD	Septum site-determining protein minD;	0005524:ATP binding|*|0000166:nucleotide binding|*|0016887:ATPase activity	0000917:barrier septum formation|*|0000918:selection of site for barrier septum formation|*|0051301:cell division|*|0007049:cell cycle	0005886:plasma membrane|*|0016020:membrane	1001	23
Q8I4S8	PFL2430c	Eukaryotictranslation initiation factor 2b, subunit 2, putative;	0003743:translation initiation factor activity	0044237:cellular metabolic process	x	P0A9J0	rng	Ribonuclease G;	0008996:ribonuclease G activity|*|0003723:RNA binding|*|0004519:endonuclease activity|*|0004518:nuclease activity|*|0005515:protein binding|*|0004540:ribonuclease activity|*|0016787:hydrolase activity	0006396:RNA processing|*|0007049:cell cycle|*|0051301:cell division|*|0006364:rRNA processing	0005856:cytoskeleton|*|0005737:cytoplasm	1001	23
Q8IBH2	MAL7P1.155	Zinc finger, C3HC4 type, putative;	0046872:metal ion binding|*|0005515:protein binding|*|0008270:zinc ion binding	x	x	P0ABG7	mrdB	Rod shape-determining protein rodA;	x	0007049:cell cycle|*|0008360:regulation of cell shape	0016021:integral to membrane|*|0005886:plasma membrane|*|0016020:membrane	1001	23
Q8III1	PF11_0193	Conserved Plasmodium protein;	0005509:calcium ion binding	x	x	P11557	damX	Protein damX;	x	0000910:cytokinesis|*|0007049:cell cycle|*|0051301:cell division	0005886:plasma membrane|*|0032155:cell division site part|*|0016021:integral to membrane|*|0016020:membrane	9.2	24
Q8I2E3	PFI1830c	Erythrocyte membrane protein 1, PfEMP1;	0020037:heme binding|*|0005506:iron ion binding|*|0009055:electron carrier activity|*|0004872:receptor activity	0009405:pathogenesis	0016021:integral to membrane	P0A6S5	ftsB	Cell division protein ftsB;	x	0051301:cell division|*|0007049:cell cycle	0016020:membrane|*|0005886:plasma membrane|*|0000935:barrier septum|*|0016021:integral to membrane	1001	24
O77394	PFC0700c	Putative uncharacterized protein;	x	x	x	P0AFB1	nlpI	Lipoprotein nlpI;	0005488:binding	0051301:cell division|*|0007049:cell cycle	0005886:plasma membrane|*|0016020:membrane	1001	24
Q8III9	PF11_0185	Conserved Plasmodium protein;	x	x	x	P24181	acrF	Acriflavine resistance protein F;	0005215:transporter activity	0051301:cell division|*|0006810:transport|*|0007049:cell cycle	0005886:plasma membrane|*|0016021:integral to membrane|*|0016020:membrane	208	24
O77364	PFC0535w	60S ribosomal protein L26, putative;	0003735:structural constituent of ribosome	0006412:translation	0015934:large ribosomal subunit|*|0005840:ribosome	P0A6F5	groL	60 kDa chaperonin;	0005515:protein binding|*|0005524:ATP binding|*|0016887:ATPase activity|*|0042802:identical protein binding|*|0000166:nucleotide binding|*|0051082:unfolded protein binding	0051301:cell division|*|0044267:cellular protein metabolic process|*|0006457:protein folding|*|0009408:response to heat|*|0007049:cell cycle|*|0042963:phage assembly	0005737:cytoplasm|*|0016020:membrane|*|0005829:cytosol	1001	24
Q8I3Z1	PFE0570w	MATH and LRR domain-containing protein PFE0570w;	0003674:molecular_function|*|0009982:pseudouridine synthase activity|*|0003723:RNA binding	0009451:RNA modification|*|0001522:pseudouridine synthesis|*|0044403:symbiosis, encompassing mutualism through parasitism	0016020:membrane|*|0016021:integral to membrane	P0AFI2	parC	DNA topoisomerase 4 subunit A;	0003918:DNA topoisomerase (ATP-hydrolyzing) activity|*|0003916:DNA topoisomerase activity|*|0003677:DNA binding|*|0005524:ATP binding|*|0016853:isomerase activity	0006265:DNA topological change|*|0007059:chromosome segregation|*|0030541:plasmid partitioning|*|0006259:DNA metabolic process|*|0007062:sister chromatid cohesion|*|0006261:DNA-dependent DNA replication	0005694:chromosome|*|0005886:plasma membrane|*|0005737:cytoplasm|*|0019897:extrinsic to plasma membrane|*|0016020:membrane|*|0009330:DNA topoisomerase complex (ATP-hydrolyzing)	1001	24
Q8I5T3	PFL0590c	Non-SERCA-type Ca2+-transporting P-ATPase;	0005524:ATP binding|*|0015662:ATPase activity, coupled to transmembrane movement of ions, phosphorylative mechanism|*|0016820:hydrolase activity, acting on acid anhydrides, catalyzing transmembrane movement of substances|*|0003824:catalytic activity|*|0000166:nucleotide binding|*|0016787:hydrolase activity	0008152:metabolic process|*|0006754:ATP biosynthetic process|*|0006812:cation transport|*|0006811:ion transport|*|0006810:transport	0016020:membrane|*|0016021:integral to membrane	P0A850	tig	Trigger factor;	0005515:protein binding|*|0003755:peptidyl-prolyl cis-trans isomerase activity|*|0016853:isomerase activity	0015031:protein transport|*|0006457:protein folding|*|0051083:'de novo' cotranslational protein folding|*|0051301:cell division|*|0007049:cell cycle	0016020:membrane|*|0044444:cytoplasmic part|*|0005829:cytosol	1001	25
Q7K734	PFD0420c	Flap endonuclease 1;	0004518:nuclease activity|*|0003824:catalytic activity|*|0003677:DNA binding|*|0004519:endonuclease activity	0006281:DNA repair	x	P37773	mpl	UDP-N-acetylmuramate:L-alanyl-gamma-D-glutamyl-meso-diaminopimelate ligase;	0016874:ligase activity|*|0005524:ATP binding|*|0005488:binding|*|0000166:nucleotide binding|*|0005515:protein binding|*|0003824:catalytic activity|*|0016881:acid-amino acid ligase activity	0007047:cell wall organization|*|0008360:regulation of cell shape|*|0051301:cell division|*|0009252:peptidoglycan biosynthetic process|*|0009058:biosynthetic process|*|0008152:metabolic process|*|0007049:cell cycle	0005576:extracellular region|*|0005737:cytoplasm	985	25
O77375	PFC0805w	DNA-directed RNA polymerase;	0003899:DNA-directed RNA polymerase activity|*|0003677:DNA binding|*|0016779:nucleotidyltransferase activity|*|0016740:transferase activity	0006350:transcription|*|0006366:transcription from RNA polymerase II promoter	0005665:DNA-directed RNA polymerase II, core complex	P0A6F5	groL	60 kDa chaperonin;	0005515:protein binding|*|0005524:ATP binding|*|0016887:ATPase activity|*|0042802:identical protein binding|*|0000166:nucleotide binding|*|0051082:unfolded protein binding	0051301:cell division|*|0044267:cellular protein metabolic process|*|0006457:protein folding|*|0009408:response to heat|*|0007049:cell cycle|*|0042963:phage assembly	0005737:cytoplasm|*|0016020:membrane|*|0005829:cytosol	1001	25
Q8I410	PFE0465c	DNA-directed RNA polymerase;	0003899:DNA-directed RNA polymerase activity|*|0003677:DNA binding|*|0016779:nucleotidyltransferase activity|*|0016740:transferase activity	0006350:transcription	x	P11557	damX	Protein damX;	x	0000910:cytokinesis|*|0007049:cell cycle|*|0051301:cell division	0005886:plasma membrane|*|0032155:cell division site part|*|0016021:integral to membrane|*|0016020:membrane	328	25
Q8II24	PF11_0351	Heat shock protein hsp70 homologue;	0005524:ATP binding|*|0000166:nucleotide binding|*|0051082:unfolded protein binding	0006950:response to stress|*|0006457:protein folding	x	P0ABG4	ftsW	Cell division protein ftsW;	0005515:protein binding	0051301:cell division|*|0007049:cell cycle|*|0009252:peptidoglycan biosynthetic process|*|0008360:regulation of cell shape|*|0007047:cell wall organization|*|0000910:cytokinesis	0005886:plasma membrane|*|0016021:integral to membrane|*|0016020:membrane|*|0032155:cell division site part	1001	25
Q8IEJ0	MAL13P1.61	Putative uncharacterized protein;	x	x	x	P0AFB1	nlpI	Lipoprotein nlpI;	0005488:binding	0051301:cell division|*|0007049:cell cycle	0005886:plasma membrane|*|0016020:membrane	1001	25
Q8IBP1	PF07_0086	Uncharacterized protein PF07_0086;	0003674:molecular_function	0044403:symbiosis, encompassing mutualism through parasitism	0016021:integral to membrane|*|0016020:membrane|*|0005575:cellular_component	P17443	murG	UDP-N-acetylglucosamine--N-acetylmuramyl-(pentapeptide) pyrophosphoryl-undecaprenol N-acetylglucosamine transferase;	0050511:undecaprenyldiphospho-muramoylpentapeptide beta-N-acetylglucosaminyltransferase activity|*|0016740:transferase activity|*|0016757:transferase activity, transferring glycosyl groups|*|0016758:transferase activity, transferring hexosyl groups|*|0030246:carbohydrate binding	0007047:cell wall organization|*|0009252:peptidoglycan biosynthetic process|*|0008360:regulation of cell shape|*|0051301:cell division|*|0005975:carbohydrate metabolic process|*|0007049:cell cycle|*|0030259:lipid glycosylation|*|0019277:UDP-N-acetylgalactosamine biosynthetic process	0016020:membrane|*|0005886:plasma membrane	1001	25
Q8IE08	MAL13P1.169	Qa-SNARE protein, putative;	0005515:protein binding	0016192:vesicle-mediated transport	0016020:membrane	P0AC30	ftsX	Cell division protein ftsX;	0005515:protein binding	0000910:cytokinesis|*|0007049:cell cycle|*|0051301:cell division	0032155:cell division site part|*|0016020:membrane|*|0005886:plasma membrane|*|0016021:integral to membrane	1001	25
Q8IAW2	PF08_0085	Ubiquitin carrier protein;	0016874:ligase activity|*|0019787:small conjugating protein ligase activity	0019941:modification-dependent protein catabolic process|*|0051246:regulation of protein metabolic process|*|0043687:post-translational protein modification	x	P18196	minC	Septum site-determining protein minC;	x	0000917:barrier septum formation|*|0051302:regulation of cell division|*|0007049:cell cycle|*|0051726:regulation of cell cycle|*|0051301:cell division	x	1001	25
Q8I2G4	PFI1720w	Gametocyte-implicated protein;	x	x	x	P22188	murE	UDP-N-acetylmuramoyl-L-alanyl-D-glutamate--2,6-diaminopimelate ligase;	0005515:protein binding|*|0047482:UDP-N-acetylmuramoyl-L-alanyl-D-glutamate-L-lysine ligase activity|*|0005524:ATP binding|*|0008765:UDP-N-acetylmuramoylalanyl-D-glutamate-2,6-diaminopimelate ligase activity|*|0016881:acid-amino acid ligase activity|*|0016874:ligase activity|*|0000166:nucleotide binding	0007049:cell cycle|*|0051301:cell division|*|0007047:cell wall organization|*|0009252:peptidoglycan biosynthetic process|*|0009273:peptidoglycan-based cell wall biogenesis|*|0009058:biosynthetic process|*|0008360:regulation of cell shape	0005737:cytoplasm	1001	25
Q8IJJ9	PF10_0196	Cytoplasmic dynein intermediate chain, putative;	x	x	x	P24181	acrF	Acriflavine resistance protein F;	0005215:transporter activity	0051301:cell division|*|0006810:transport|*|0007049:cell cycle	0005886:plasma membrane|*|0016021:integral to membrane|*|0016020:membrane	1001	25
Q8I4T6	PFL2390c	Conserved Plasmodium protein;	x	x	x	P0A6F9	groS	10 kDa chaperonin;	0005515:protein binding|*|0005524:ATP binding|*|0051082:unfolded protein binding	0042963:phage assembly|*|0006457:protein folding|*|0007049:cell cycle|*|0009408:response to heat|*|0051301:cell division	0005737:cytoplasm|*|0005829:cytosol	1001	26
Q8IJE4	PF10_0254	Conserved Plasmodium protein;	x	x	x	P0ABH0	ftsA	Cell division protein ftsA;	x	0051301:cell division|*|0007049:cell cycle|*|0000910:cytokinesis|*|0008360:regulation of cell shape	0032155:cell division site part	1001	26
Q8ILR8	PF14_0176	Putative uncharacterized protein;	x	x	x	P75949	nagZ	Beta-hexosaminidase;	0016798:hydrolase activity, acting on glycosyl bonds|*|0004563:beta-N-acetylhexosaminidase activity|*|0004553:hydrolase activity, hydrolyzing O-glycosyl compounds|*|0016787:hydrolase activity	0005975:carbohydrate metabolic process|*|0008152:metabolic process|*|0009252:peptidoglycan biosynthetic process|*|0009254:peptidoglycan turnover|*|0007049:cell cycle|*|0008360:regulation of cell shape|*|0051301:cell division|*|0007047:cell wall organization	0005737:cytoplasm	1001	26
O77381	PFC0775w	40S ribosomal protein S11, putative;	0003735:structural constituent of ribosome	0006412:translation	0005840:ribosome|*|0005622:intracellular|*|0030529:ribonucleoprotein complex	P0A6F5	groL	60 kDa chaperonin;	0005515:protein binding|*|0005524:ATP binding|*|0016887:ATPase activity|*|0042802:identical protein binding|*|0000166:nucleotide binding|*|0051082:unfolded protein binding	0051301:cell division|*|0044267:cellular protein metabolic process|*|0006457:protein folding|*|0009408:response to heat|*|0007049:cell cycle|*|0042963:phage assembly	0005737:cytoplasm|*|0016020:membrane|*|0005829:cytosol	1001	26
O77384	PFC0760c	LRR domain-containing protein PFC0760c;	0003674:molecular_function	0044403:symbiosis, encompassing mutualism through parasitism	0005575:cellular_component	P22524	mukE	Chromosome partition protein mukE;	0005515:protein binding	0007049:cell cycle|*|0007059:chromosome segregation|*|0051301:cell division|*|0030261:chromosome condensation	0005737:cytoplasm|*|0009295:nucleoid	1001	26
Q6LFN2	PFF0165c	RING finger protein PFF0165c;	0008270:zinc ion binding|*|0003674:molecular_function|*|0046872:metal ion binding|*|0005515:protein binding	0044403:symbiosis, encompassing mutualism through parasitism	0016020:membrane	P0ABG7	mrdB	Rod shape-determining protein rodA;	x	0007049:cell cycle|*|0008360:regulation of cell shape	0016021:integral to membrane|*|0005886:plasma membrane|*|0016020:membrane	85	26
Q8I5T5	PFL0575w	Conserved Plasmodium protein;	0008270:zinc ion binding|*|0005515:protein binding|*|0046872:metal ion binding	x	x	P24181	acrF	Acriflavine resistance protein F;	0005215:transporter activity	0051301:cell division|*|0006810:transport|*|0007049:cell cycle	0005886:plasma membrane|*|0016021:integral to membrane|*|0016020:membrane	1001	26
Q8ILF0	PF14_0294	Mitogen-activated protein kinase 1;	0004674:protein serine/threonine kinase activity|*|0005524:ATP binding|*|0004672:protein kinase activity|*|0004707:MAP kinase activity|*|0016740:transferase activity|*|0000166:nucleotide binding|*|0016301:kinase activity	0006468:protein amino acid phosphorylation	x	P46889	ftsK	DNA translocase ftsK;	0005524:ATP binding|*|0043565:sequence-specific DNA binding|*|0015616:DNA translocase activity|*|0016887:ATPase activity|*|0005515:protein binding|*|0000166:nucleotide binding|*|0003677:DNA binding	0051301:cell division|*|0007049:cell cycle|*|0006970:response to osmotic stress|*|0071236:x|*|0007059:chromosome segregation|*|0000920:cell separation during cytokinesis|*|0009432:SOS response|*|0009651:response to salt stress|*|0045941:positive regulation of transcription	0005887:integral to plasma membrane|*|0016020:membrane|*|0005886:plasma membrane|*|0016021:integral to membrane	73	27
Q8IDD3	MAL13P1.281	Glutamate--tRNA ligase, putative;	0004818:glutamate-tRNA ligase activity|*|0000166:nucleotide binding|*|0004812:aminoacyl-tRNA ligase activity|*|0005524:ATP binding|*|0016874:ligase activity	0006412:translation|*|0006418:tRNA aminoacylation for protein translation|*|0006424:glutamyl-tRNA aminoacylation	0005737:cytoplasm	P14900	murD	UDP-N-acetylmuramoylalanine--D-glutamate ligase;	0016874:ligase activity|*|0005524:ATP binding|*|0008764:UDP-N-acetylmuramoylalanine-D-glutamate ligase activity|*|0005515:protein binding|*|0005488:binding|*|0003824:catalytic activity|*|0000166:nucleotide binding	0009058:biosynthetic process|*|0008360:regulation of cell shape|*|0051301:cell division|*|0009273:peptidoglycan-based cell wall biogenesis|*|0009252:peptidoglycan biosynthetic process|*|0008152:metabolic process|*|0007049:cell cycle|*|0007047:cell wall organization	0005737:cytoplasm	1001	27
Q8III6	PF11_0188	Heat shock protein 90, putative;	0005524:ATP binding|*|0051082:unfolded protein binding	0006457:protein folding|*|0006950:response to stress	0005737:cytoplasm	P0A734	minE	Cell division topological specificity factor;	x	0032955:regulation of barrier septum formation|*|0051301:cell division|*|0007049:cell cycle|*|0051302:regulation of cell division	x	1001	27
Q8I2Y4	PFI0825w	Putative uncharacterized protein;	x	x	x	P37773	mpl	UDP-N-acetylmuramate:L-alanyl-gamma-D-glutamyl-meso-diaminopimelate ligase;	0016874:ligase activity|*|0005524:ATP binding|*|0005488:binding|*|0000166:nucleotide binding|*|0005515:protein binding|*|0003824:catalytic activity|*|0016881:acid-amino acid ligase activity	0007047:cell wall organization|*|0008360:regulation of cell shape|*|0051301:cell division|*|0009252:peptidoglycan biosynthetic process|*|0009058:biosynthetic process|*|0008152:metabolic process|*|0007049:cell cycle	0005576:extracellular region|*|0005737:cytoplasm	1001	27
Q8IAW6	PF08_0082	Putative uncharacterized protein;	x	x	x	P0A850	tig	Trigger factor;	0005515:protein binding|*|0003755:peptidyl-prolyl cis-trans isomerase activity|*|0016853:isomerase activity	0015031:protein transport|*|0006457:protein folding|*|0051083:'de novo' cotranslational protein folding|*|0051301:cell division|*|0007049:cell cycle	0016020:membrane|*|0044444:cytoplasmic part|*|0005829:cytosol	1001	27
Q8IDT3	PF13_0219	Putative uncharacterized protein;	x	x	x	P24181	acrF	Acriflavine resistance protein F;	0005215:transporter activity	0051301:cell division|*|0006810:transport|*|0007049:cell cycle	0005886:plasma membrane|*|0016021:integral to membrane|*|0016020:membrane	1001	27
Q8IL76	PF14_0372	Putative uncharacterized protein;	x	x	x	P0A9R7	ftsE	Cell division ATP-binding protein ftsE;	0005524:ATP binding|*|0016887:ATPase activity|*|0017111:nucleoside-triphosphatase activity|*|0005515:protein binding|*|0000166:nucleotide binding	0051301:cell division|*|0000910:cytokinesis|*|0007049:cell cycle|*|0046677:response to antibiotic	0005737:cytoplasm|*|0032155:cell division site part|*|0000300:peripheral to membrane of membrane fraction	1001	27
Q8I562	PFL1745c	Clustered-asparagine-rich protein;	0005515:protein binding|*|0000166:nucleotide binding|*|0003676:nucleic acid binding	x	x	P0A749	murA	UDP-N-acetylglucosamine 1-carboxyvinyltransferase;	0008760:UDP-N-acetylglucosamine 1-carboxyvinyltransferase activity|*|0016740:transferase activity|*|0016765:transferase activity, transferring alkyl or aryl (other than methyl) groups|*|0003824:catalytic activity	0007049:cell cycle|*|0008360:regulation of cell shape|*|0009252:peptidoglycan biosynthetic process|*|0019277:UDP-N-acetylgalactosamine biosynthetic process|*|0051301:cell division|*|0007047:cell wall organization	0005737:cytoplasm	1001	27
Q76NN6	PFD0950w	Ran binding protein 1, putative;	0016787:hydrolase activity	0046907:intracellular transport	x	P11557	damX	Protein damX;	x	0000910:cytokinesis|*|0007049:cell cycle|*|0051301:cell division	0005886:plasma membrane|*|0032155:cell division site part|*|0016021:integral to membrane|*|0016020:membrane	110	27
O77385	PFC0755c	Protein kinase, putative;	0005524:ATP binding|*|0004672:protein kinase activity|*|0016301:kinase activity|*|0004674:protein serine/threonine kinase activity	0006468:protein amino acid phosphorylation	x	P0A6F5	groL	60 kDa chaperonin;	0005515:protein binding|*|0005524:ATP binding|*|0016887:ATPase activity|*|0042802:identical protein binding|*|0000166:nucleotide binding|*|0051082:unfolded protein binding	0051301:cell division|*|0044267:cellular protein metabolic process|*|0006457:protein folding|*|0009408:response to heat|*|0007049:cell cycle|*|0042963:phage assembly	0005737:cytoplasm|*|0016020:membrane|*|0005829:cytosol	1001	28
Q8I5S7	PFL0620c	Glycerol-3-phosphate acyltransferase;	0008415:acyltransferase activity|*|0016740:transferase activity|*|0004366:glycerol-3-phosphate O-acyltransferase activity	0008152:metabolic process	x	P09557	dicB	Division inhibition protein dicB;	x	0051302:regulation of cell division|*|0007049:cell cycle|*|0051301:cell division	x	1001	28
Q8IJP2	PF10_0150	Methionine aminopeptidase;	0050897:cobalt ion binding|*|0016787:hydrolase activity|*|0046872:metal ion binding|*|0008233:peptidase activity|*|0004177:aminopeptidase activity|*|0008235:metalloexopeptidase activity	0009987:cellular process|*|0006508:proteolysis	x	P37773	mpl	UDP-N-acetylmuramate:L-alanyl-gamma-D-glutamyl-meso-diaminopimelate ligase;	0016874:ligase activity|*|0005524:ATP binding|*|0005488:binding|*|0000166:nucleotide binding|*|0005515:protein binding|*|0003824:catalytic activity|*|0016881:acid-amino acid ligase activity	0007047:cell wall organization|*|0008360:regulation of cell shape|*|0051301:cell division|*|0009252:peptidoglycan biosynthetic process|*|0009058:biosynthetic process|*|0008152:metabolic process|*|0007049:cell cycle	0005576:extracellular region|*|0005737:cytoplasm	1001	28
Q8IKK7	PF14_0598	Glyceraldehyde-3-phosphate dehydrogenase;	0005488:binding|*|0004365:glyceraldehyde-3-phosphate dehydrogenase (phosphorylating) activity|*|0008943:glyceraldehyde-3-phosphate dehydrogenase activity|*|0051287:NAD or NADH binding|*|0003824:catalytic activity|*|0016491:oxidoreductase activity	0006006:glucose metabolic process|*|0055114:oxidation reduction|*|0008152:metabolic process	x	P17443	murG	UDP-N-acetylglucosamine--N-acetylmuramyl-(pentapeptide) pyrophosphoryl-undecaprenol N-acetylglucosamine transferase;	0050511:undecaprenyldiphospho-muramoylpentapeptide beta-N-acetylglucosaminyltransferase activity|*|0016740:transferase activity|*|0016757:transferase activity, transferring glycosyl groups|*|0016758:transferase activity, transferring hexosyl groups|*|0030246:carbohydrate binding	0007047:cell wall organization|*|0009252:peptidoglycan biosynthetic process|*|0008360:regulation of cell shape|*|0051301:cell division|*|0005975:carbohydrate metabolic process|*|0007049:cell cycle|*|0030259:lipid glycosylation|*|0019277:UDP-N-acetylgalactosamine biosynthetic process	0016020:membrane|*|0005886:plasma membrane	1001	28
Q8IBF3	MAL7P1.170	Putative uncharacterized protein;	x	x	x	P0ABG7	mrdB	Rod shape-determining protein rodA;	x	0007049:cell cycle|*|0008360:regulation of cell shape	0016021:integral to membrane|*|0005886:plasma membrane|*|0016020:membrane	1001	28
Q8IIQ3	PF11_0115	Conserved Plasmodium protein;	x	x	x	P14900	murD	UDP-N-acetylmuramoylalanine--D-glutamate ligase;	0016874:ligase activity|*|0005524:ATP binding|*|0008764:UDP-N-acetylmuramoylalanine-D-glutamate ligase activity|*|0005515:protein binding|*|0005488:binding|*|0003824:catalytic activity|*|0000166:nucleotide binding	0009058:biosynthetic process|*|0008360:regulation of cell shape|*|0051301:cell division|*|0009273:peptidoglycan-based cell wall biogenesis|*|0009252:peptidoglycan biosynthetic process|*|0008152:metabolic process|*|0007049:cell cycle|*|0007047:cell wall organization	0005737:cytoplasm	1001	28
Q8IL58	PF14_0391	60S ribosomal protein L1, putative;	0003735:structural constituent of ribosome|*|0003723:RNA binding	0006412:translation|*|0006396:RNA processing	0005622:intracellular|*|0005840:ribosome	P24181	acrF	Acriflavine resistance protein F;	0005215:transporter activity	0051301:cell division|*|0006810:transport|*|0007049:cell cycle	0005886:plasma membrane|*|0016021:integral to membrane|*|0016020:membrane	1001	28
Q8I5A6	PFL1515c	Amino acid transporter, putative;	x	x	x	P0A9R7	ftsE	Cell division ATP-binding protein ftsE;	0005524:ATP binding|*|0016887:ATPase activity|*|0017111:nucleoside-triphosphatase activity|*|0005515:protein binding|*|0000166:nucleotide binding	0051301:cell division|*|0000910:cytokinesis|*|0007049:cell cycle|*|0046677:response to antibiotic	0005737:cytoplasm|*|0032155:cell division site part|*|0000300:peripheral to membrane of membrane fraction	1001	28
Q8IDN6	MAL13P1.231	Sec61 alpha subunit, PfSec61;	0015450:P-P-bond-hydrolysis-driven protein transmembrane transporter activity	0015031:protein transport|*|0055085:transmembrane transport|*|0006810:transport	0016021:integral to membrane|*|0016020:membrane	P10121	ftsY	Cell division protein ftsY;	0005525:GTP binding|*|0000166:nucleotide binding|*|0003723:RNA binding|*|0017111:nucleoside-triphosphatase activity|*|0005515:protein binding	0007049:cell cycle|*|0006614:SRP-dependent cotranslational protein targeting to membrane|*|0051301:cell division	0030529:ribonucleoprotein complex|*|0005886:plasma membrane|*|0016020:membrane	1001	28
Q8IC16	PF07_0023	DNA replication licensing factor mcm7 homologue, putative;	0005524:ATP binding|*|0000166:nucleotide binding|*|0003677:DNA binding|*|0017111:nucleoside-triphosphatase activity	0006260:DNA replication|*|0006270:DNA replication initiation	0005634:nucleus	P0A6F9	groS	10 kDa chaperonin;	0005515:protein binding|*|0005524:ATP binding|*|0051082:unfolded protein binding	0042963:phage assembly|*|0006457:protein folding|*|0007049:cell cycle|*|0009408:response to heat|*|0051301:cell division	0005737:cytoplasm|*|0005829:cytosol	1001	29
Q8IEC5	PF13_0106	Putative uncharacterized protein;	x	x	x	P20083	parE	DNA topoisomerase 4 subunit B;	0005524:ATP binding|*|0003918:DNA topoisomerase (ATP-hydrolyzing) activity|*|0003677:DNA binding|*|0003916:DNA topoisomerase activity|*|0016853:isomerase activity|*|0000166:nucleotide binding	0006265:DNA topological change|*|0030541:plasmid partitioning|*|0051276:chromosome organization|*|0007062:sister chromatid cohesion|*|0046677:response to antibiotic	0005694:chromosome|*|0005737:cytoplasm	1001	29
Q8IJP6	PF10_0146	Conserved Plasmodium protein;	x	x	x	P22524	mukE	Chromosome partition protein mukE;	0005515:protein binding	0007049:cell cycle|*|0007059:chromosome segregation|*|0051301:cell division|*|0030261:chromosome condensation	0005737:cytoplasm|*|0009295:nucleoid	1001	29
Q8IKH4	PF14_0631	Putative uncharacterized protein;	x	x	x	P46889	ftsK	DNA translocase ftsK;	0005524:ATP binding|*|0043565:sequence-specific DNA binding|*|0015616:DNA translocase activity|*|0016887:ATPase activity|*|0005515:protein binding|*|0000166:nucleotide binding|*|0003677:DNA binding	0051301:cell division|*|0007049:cell cycle|*|0006970:response to osmotic stress|*|0071236:x|*|0007059:chromosome segregation|*|0000920:cell separation during cytokinesis|*|0009432:SOS response|*|0009651:response to salt stress|*|0045941:positive regulation of transcription	0005887:integral to plasma membrane|*|0016020:membrane|*|0005886:plasma membrane|*|0016021:integral to membrane	1001	29
O77390	PFC0720w	Putative uncharacterized protein;	x	0007067:mitosis	0000775:chromosome, centromeric region	P0A6F5	groL	60 kDa chaperonin;	0005515:protein binding|*|0005524:ATP binding|*|0016887:ATPase activity|*|0042802:identical protein binding|*|0000166:nucleotide binding|*|0051082:unfolded protein binding	0051301:cell division|*|0044267:cellular protein metabolic process|*|0006457:protein folding|*|0009408:response to heat|*|0007049:cell cycle|*|0042963:phage assembly	0005737:cytoplasm|*|0016020:membrane|*|0005829:cytosol	1001	29
Q8IDX6	PF13_0198	Reticulocyte-binding protein 2 homolog a;	0003674:molecular_function|*|0004872:receptor activity	0016337:cell-cell adhesion|*|0044403:symbiosis, encompassing mutualism through parasitism	0005886:plasma membrane|*|0016020:membrane|*|0016021:integral to membrane	P0A9J0	rng	Ribonuclease G;	0008996:ribonuclease G activity|*|0003723:RNA binding|*|0004519:endonuclease activity|*|0004518:nuclease activity|*|0005515:protein binding|*|0004540:ribonuclease activity|*|0016787:hydrolase activity	0006396:RNA processing|*|0007049:cell cycle|*|0051301:cell division|*|0006364:rRNA processing	0005856:cytoskeleton|*|0005737:cytoplasm	1001	29
Q8IBF6	PF07_0126	Transcription factor with AP2 domain(S), putative;	0003700:transcription factor activity	0006355:regulation of transcription, DNA-dependent	x	P0AFB1	nlpI	Lipoprotein nlpI;	0005488:binding	0051301:cell division|*|0007049:cell cycle	0005886:plasma membrane|*|0016020:membrane	1001	29
O96221	PFB0640c	Sec31p putative;	x	x	x	P0A9R7	ftsE	Cell division ATP-binding protein ftsE;	0005524:ATP binding|*|0016887:ATPase activity|*|0017111:nucleoside-triphosphatase activity|*|0005515:protein binding|*|0000166:nucleotide binding	0051301:cell division|*|0000910:cytokinesis|*|0007049:cell cycle|*|0046677:response to antibiotic	0005737:cytoplasm|*|0032155:cell division site part|*|0000300:peripheral to membrane of membrane fraction	13	29
Q8II32	PF11_0342	Conserved Plasmodium protein;	x	x	x	P0ABG7	mrdB	Rod shape-determining protein rodA;	x	0007049:cell cycle|*|0008360:regulation of cell shape	0016021:integral to membrane|*|0005886:plasma membrane|*|0016020:membrane	1001	30
Q8IKP8	PF14_0556	Putative uncharacterized protein;	x	x	x	P24181	acrF	Acriflavine resistance protein F;	0005215:transporter activity	0051301:cell division|*|0006810:transport|*|0007049:cell cycle	0005886:plasma membrane|*|0016021:integral to membrane|*|0016020:membrane	1001	30
Q8I1V1	PFD0665c	26S proteasome AAA-ATPase subunit RPT3, putative;	0000166:nucleotide binding|*|0016787:hydrolase activity|*|0005524:ATP binding|*|0017111:nucleoside-triphosphatase activity	0030163:protein catabolic process	0005737:cytoplasm|*|0000502:proteasome complex	P18196	minC	Septum site-determining protein minC;	x	0000917:barrier septum formation|*|0051302:regulation of cell division|*|0007049:cell cycle|*|0051726:regulation of cell cycle|*|0051301:cell division	x	1001	30
Q8IIK5	PF11_0168	Moving junction protein;	x	x	x	P0A749	murA	UDP-N-acetylglucosamine 1-carboxyvinyltransferase;	0008760:UDP-N-acetylglucosamine 1-carboxyvinyltransferase activity|*|0016740:transferase activity|*|0016765:transferase activity, transferring alkyl or aryl (other than methyl) groups|*|0003824:catalytic activity	0007049:cell cycle|*|0008360:regulation of cell shape|*|0009252:peptidoglycan biosynthetic process|*|0019277:UDP-N-acetylgalactosamine biosynthetic process|*|0051301:cell division|*|0007047:cell wall organization	0005737:cytoplasm	381	30
Q8IJB7	PF10_0281	Merozoite TRAP-like protein, MTRAP;	x	x	x	P07026	sdiA	Regulatory protein sdiA;	0000156:two-component response regulator activity|*|0003700:transcription factor activity|*|0043565:sequence-specific DNA binding|*|0003677:DNA binding	0006355:regulation of transcription, DNA-dependent|*|0007049:cell cycle|*|0051301:cell division|*|0006350:transcription|*|0045449:regulation of transcription|*|0000160:two-component signal transduction system (phosphorelay)	0005622:intracellular	1001	30
Q8IIP2	PF11_0127	Conserved Plasmodium protein;	0004674:protein serine/threonine kinase activity|*|0005524:ATP binding|*|0004672:protein kinase activity	0006468:protein amino acid phosphorylation	x	P0AAI3	ftsH	Cell division protease ftsH;	0004222:metalloendopeptidase activity|*|0005524:ATP binding|*|0016787:hydrolase activity|*|0046872:metal ion binding|*|0008270:zinc ion binding|*|0016887:ATPase activity|*|0005515:protein binding|*|0017111:nucleoside-triphosphatase activity|*|0000166:nucleotide binding|*|0008233:peptidase activity|*|0030145:manganese ion binding|*|0008237:metallopeptidase activity|*|0043273:CTPase activity	0006508:proteolysis|*|0030163:protein catabolic process|*|0051301:cell division|*|0007049:cell cycle	0016020:membrane|*|0005886:plasma membrane|*|0016021:integral to membrane	1001	31
Q8I406	PFE0485w	Phosphatidylinositol 4-kinase, putative;	0016301:kinase activity|*|0005488:binding|*|0016773:phosphotransferase activity, alcohol group as acceptor|*|0004430:1-phosphatidylinositol 4-kinase activity|*|0016740:transferase activity|*|0004428:inositol or phosphatidylinositol kinase activity	0048015:phosphoinositide-mediated signaling|*|0046854:phosphoinositide phosphorylation	x	P17443	murG	UDP-N-acetylglucosamine--N-acetylmuramyl-(pentapeptide) pyrophosphoryl-undecaprenol N-acetylglucosamine transferase;	0050511:undecaprenyldiphospho-muramoylpentapeptide beta-N-acetylglucosaminyltransferase activity|*|0016740:transferase activity|*|0016757:transferase activity, transferring glycosyl groups|*|0016758:transferase activity, transferring hexosyl groups|*|0030246:carbohydrate binding	0007047:cell wall organization|*|0009252:peptidoglycan biosynthetic process|*|0008360:regulation of cell shape|*|0051301:cell division|*|0005975:carbohydrate metabolic process|*|0007049:cell cycle|*|0030259:lipid glycosylation|*|0019277:UDP-N-acetylgalactosamine biosynthetic process	0016020:membrane|*|0005886:plasma membrane	1001	31
Q8I416	PFE0430w	ATP-dependent RNA Helicase, putative;	0005524:ATP binding|*|0016787:hydrolase activity|*|0004386:helicase activity|*|0003676:nucleic acid binding|*|0008026:ATP-dependent helicase activity|*|0000166:nucleotide binding	x	x	P11557	damX	Protein damX;	x	0000910:cytokinesis|*|0007049:cell cycle|*|0051301:cell division	0005886:plasma membrane|*|0032155:cell division site part|*|0016021:integral to membrane|*|0016020:membrane	1001	31
Q8I4Q6	PFL2550w	DNAJ domain protein, putative;	0031072:heat shock protein binding	x	x	P60472	uppS	Undecaprenyl pyrophosphate synthase;	0016765:transferase activity, transferring alkyl or aryl (other than methyl) groups|*|0016740:transferase activity|*|0008834:di-trans,poly-cis-decaprenylcistransferase activity	0009252:peptidoglycan biosynthetic process|*|0008360:regulation of cell shape|*|0051301:cell division|*|0007047:cell wall organization|*|0007049:cell cycle|*|0016094:polyprenol biosynthetic process	0005737:cytoplasm	445	31
O96124	PFB0095c	Erythrocyte membrane protein 3;	x	x	x	P0A6F5	groL	60 kDa chaperonin;	0005515:protein binding|*|0005524:ATP binding|*|0016887:ATPase activity|*|0042802:identical protein binding|*|0000166:nucleotide binding|*|0051082:unfolded protein binding	0051301:cell division|*|0044267:cellular protein metabolic process|*|0006457:protein folding|*|0009408:response to heat|*|0007049:cell cycle|*|0042963:phage assembly	0005737:cytoplasm|*|0016020:membrane|*|0005829:cytosol	1001	31
Q8IE18	PF13_0165	Putative uncharacterized protein;	0003676:nucleic acid binding|*|0000166:nucleotide binding	x	x	P0A6S5	ftsB	Cell division protein ftsB;	x	0051301:cell division|*|0007049:cell cycle	0016020:membrane|*|0005886:plasma membrane|*|0000935:barrier septum|*|0016021:integral to membrane	1001	31
Q8I0V2	PFL1725w	ATP synthase subunit beta;	0016820:hydrolase activity, acting on acid anhydrides, catalyzing transmembrane movement of substances|*|0046933:hydrogen ion transporting ATP synthase activity, rotational mechanism|*|0046961:proton-transporting ATPase activity, rotational mechanism|*|0016787:hydrolase activity|*|0005524:ATP binding|*|0000166:nucleotide binding|*|0008553:hydrogen-exporting ATPase activity, phosphorylative mechan…	0015986:ATP synthesis coupled proton transport|*|0015992:proton transport|*|0006810:transport|*|0006754:ATP biosynthetic process|*|0046034:ATP metabolic process|*|0042777:plasma membrane ATP synthesis coupled proton transport|*|0006811:ion transport	0033178:proton-transporting two-sector ATPase complex, catalytic domain|*|0045261:proton-transporting ATP synthase complex, catalytic core F(1)|*|0016469:proton-transporting two-sector ATPase complex	P29131	ftsN	Cell division protein ftsN;	0005515:protein binding	0007049:cell cycle|*|0051301:cell division|*|0000910:cytokinesis|*|0033205:cytokinesis during cell cycle|*|0000917:barrier septum formation	0016020:membrane|*|0005886:plasma membrane|*|0044457:cell septum part|*|0016021:integral to membrane|*|0005624:membrane fraction	1001	31
Q8IEM0	PF13_0050	HORMA domain protein, putative;	x	0007067:mitosis	x	P22524	mukE	Chromosome partition protein mukE;	0005515:protein binding	0007049:cell cycle|*|0007059:chromosome segregation|*|0051301:cell division|*|0030261:chromosome condensation	0005737:cytoplasm|*|0009295:nucleoid	1001	32
O96127	PFB0115w	Conserved Plasmodium protein;	x	x	x	P0A6F5	groL	60 kDa chaperonin;	0005515:protein binding|*|0005524:ATP binding|*|0016887:ATPase activity|*|0042802:identical protein binding|*|0000166:nucleotide binding|*|0051082:unfolded protein binding	0051301:cell division|*|0044267:cellular protein metabolic process|*|0006457:protein folding|*|0009408:response to heat|*|0007049:cell cycle|*|0042963:phage assembly	0005737:cytoplasm|*|0016020:membrane|*|0005829:cytosol	1001	32
Q8I2T4	PFI1075w	Putative uncharacterized protein;	x	x	x	P0AEZ3	minD	Septum site-determining protein minD;	0005524:ATP binding|*|0000166:nucleotide binding|*|0016887:ATPase activity	0000917:barrier septum formation|*|0000918:selection of site for barrier septum formation|*|0051301:cell division|*|0007049:cell cycle	0005886:plasma membrane|*|0016020:membrane	1001	32
Q8ID46	MAL13P1.333	Putative uncharacterized protein;	x	x	x	P0A8P6	xerC	Tyrosine recombinase xerC;	0003677:DNA binding|*|0009009:site-specific recombinase activity|*|0009037:tyrosine-based site-specific recombinase activity	0006310:DNA recombination|*|0007049:cell cycle|*|0015074:DNA integration|*|0006276:plasmid maintenance|*|0007059:chromosome segregation|*|0051301:cell division|*|0042150:plasmid recombination	0005737:cytoplasm|*|0048476:Holliday junction resolvase complex	1001	32
Q8IEM4	MAL13P1.43	Putative uncharacterized protein;	x	x	x	P17443	murG	UDP-N-acetylglucosamine--N-acetylmuramyl-(pentapeptide) pyrophosphoryl-undecaprenol N-acetylglucosamine transferase;	0050511:undecaprenyldiphospho-muramoylpentapeptide beta-N-acetylglucosaminyltransferase activity|*|0016740:transferase activity|*|0016757:transferase activity, transferring glycosyl groups|*|0016758:transferase activity, transferring hexosyl groups|*|0030246:carbohydrate binding	0007047:cell wall organization|*|0009252:peptidoglycan biosynthetic process|*|0008360:regulation of cell shape|*|0051301:cell division|*|0005975:carbohydrate metabolic process|*|0007049:cell cycle|*|0030259:lipid glycosylation|*|0019277:UDP-N-acetylgalactosamine biosynthetic process	0016020:membrane|*|0005886:plasma membrane	1001	32
Q8II29	PF11_0346	Conserved Plasmodium protein;	x	x	x	P0AFI2	parC	DNA topoisomerase 4 subunit A;	0003918:DNA topoisomerase (ATP-hydrolyzing) activity|*|0003916:DNA topoisomerase activity|*|0003677:DNA binding|*|0005524:ATP binding|*|0016853:isomerase activity	0006265:DNA topological change|*|0007059:chromosome segregation|*|0030541:plasmid partitioning|*|0006259:DNA metabolic process|*|0007062:sister chromatid cohesion|*|0006261:DNA-dependent DNA replication	0005694:chromosome|*|0005886:plasma membrane|*|0005737:cytoplasm|*|0019897:extrinsic to plasma membrane|*|0016020:membrane|*|0009330:DNA topoisomerase complex (ATP-hydrolyzing)	6.5	32
Q8IJ50	PF10_0350	Probable protein;	x	x	x	P0A734	minE	Cell division topological specificity factor;	x	0032955:regulation of barrier septum formation|*|0051301:cell division|*|0007049:cell cycle|*|0051302:regulation of cell division	x	1001	32
Q8IJS3	PF10_0119	Conserved Plasmodium protein;	x	x	x	P29131	ftsN	Cell division protein ftsN;	0005515:protein binding	0007049:cell cycle|*|0051301:cell division|*|0000910:cytokinesis|*|0033205:cytokinesis during cell cycle|*|0000917:barrier septum formation	0016020:membrane|*|0005886:plasma membrane|*|0044457:cell septum part|*|0016021:integral to membrane|*|0005624:membrane fraction	1001	32
Q8I3V8	PFE0750c	RNA recognition motif, putative;	0003723:RNA binding|*|0008270:zinc ion binding|*|0003676:nucleic acid binding|*|0000166:nucleotide binding	x	x	P0ABG4	ftsW	Cell division protein ftsW;	0005515:protein binding	0051301:cell division|*|0007049:cell cycle|*|0009252:peptidoglycan biosynthetic process|*|0008360:regulation of cell shape|*|0007047:cell wall organization|*|0000910:cytokinesis	0005886:plasma membrane|*|0016021:integral to membrane|*|0016020:membrane|*|0032155:cell division site part	1001	32
O96128	PFB0120w	Early transcribed membrane protein 2, ETRAMP2;	x	x	x	P0A6F5	groL	60 kDa chaperonin;	0005515:protein binding|*|0005524:ATP binding|*|0016887:ATPase activity|*|0042802:identical protein binding|*|0000166:nucleotide binding|*|0051082:unfolded protein binding	0051301:cell division|*|0044267:cellular protein metabolic process|*|0006457:protein folding|*|0009408:response to heat|*|0007049:cell cycle|*|0042963:phage assembly	0005737:cytoplasm|*|0016020:membrane|*|0005829:cytosol	67	33
Q8I2V4	PFI0975c	Putative uncharacterized protein;	x	x	x	P0ABG7	mrdB	Rod shape-determining protein rodA;	x	0007049:cell cycle|*|0008360:regulation of cell shape	0016021:integral to membrane|*|0005886:plasma membrane|*|0016020:membrane	1001	33
Q8IFN7	PFD1080w	Putative uncharacterized protein;	x	x	x	P17443	murG	UDP-N-acetylglucosamine--N-acetylmuramyl-(pentapeptide) pyrophosphoryl-undecaprenol N-acetylglucosamine transferase;	0050511:undecaprenyldiphospho-muramoylpentapeptide beta-N-acetylglucosaminyltransferase activity|*|0016740:transferase activity|*|0016757:transferase activity, transferring glycosyl groups|*|0016758:transferase activity, transferring hexosyl groups|*|0030246:carbohydrate binding	0007047:cell wall organization|*|0009252:peptidoglycan biosynthetic process|*|0008360:regulation of cell shape|*|0051301:cell division|*|0005975:carbohydrate metabolic process|*|0007049:cell cycle|*|0030259:lipid glycosylation|*|0019277:UDP-N-acetylgalactosamine biosynthetic process	0016020:membrane|*|0005886:plasma membrane	1001	33
Q8I3U2	PFE0830c	GTP-binding translation elongation factor tu family protein, putative;	0003723:RNA binding|*|0003746:translation elongation factor activity|*|0000166:nucleotide binding|*|0005525:GTP binding|*|0003924:GTPase activity	x	x	P11557	damX	Protein damX;	x	0000910:cytokinesis|*|0007049:cell cycle|*|0051301:cell division	0005886:plasma membrane|*|0032155:cell division site part|*|0016021:integral to membrane|*|0016020:membrane	1001	33
Q8ILS0	PF14_0174	Pseudouridine synthase, putative;	0003723:RNA binding|*|0009982:pseudouridine synthase activity	0006396:RNA processing|*|0009451:RNA modification|*|0001522:pseudouridine synthesis	x	P17443	murG	UDP-N-acetylglucosamine--N-acetylmuramyl-(pentapeptide) pyrophosphoryl-undecaprenol N-acetylglucosamine transferase;	0050511:undecaprenyldiphospho-muramoylpentapeptide beta-N-acetylglucosaminyltransferase activity|*|0016740:transferase activity|*|0016757:transferase activity, transferring glycosyl groups|*|0016758:transferase activity, transferring hexosyl groups|*|0030246:carbohydrate binding	0007047:cell wall organization|*|0009252:peptidoglycan biosynthetic process|*|0008360:regulation of cell shape|*|0051301:cell division|*|0005975:carbohydrate metabolic process|*|0007049:cell cycle|*|0030259:lipid glycosylation|*|0019277:UDP-N-acetylgalactosamine biosynthetic process	0016020:membrane|*|0005886:plasma membrane	1001	34
Q8IDF8	PF13_0286	Methyltransferase, putative;	0008168:methyltransferase activity|*|0016740:transferase activity|*|0003676:nucleic acid binding	0031167:rRNA methylation|*|0006364:rRNA processing|*|0032259:methylation	0005634:nucleus	P22524	mukE	Chromosome partition protein mukE;	0005515:protein binding	0007049:cell cycle|*|0007059:chromosome segregation|*|0051301:cell division|*|0030261:chromosome condensation	0005737:cytoplasm|*|0009295:nucleoid	1001	34
O96129	PFB0125c	Conserved Plasmodium protein;	x	x	x	P0A6F5	groL	60 kDa chaperonin;	0005515:protein binding|*|0005524:ATP binding|*|0016887:ATPase activity|*|0042802:identical protein binding|*|0000166:nucleotide binding|*|0051082:unfolded protein binding	0051301:cell division|*|0044267:cellular protein metabolic process|*|0006457:protein folding|*|0009408:response to heat|*|0007049:cell cycle|*|0042963:phage assembly	0005737:cytoplasm|*|0016020:membrane|*|0005829:cytosol	647	34
Q8I257	PFA_0420w	Putative uncharacterized protein;	x	x	x	P60472	uppS	Undecaprenyl pyrophosphate synthase;	0016765:transferase activity, transferring alkyl or aryl (other than methyl) groups|*|0016740:transferase activity|*|0008834:di-trans,poly-cis-decaprenylcistransferase activity	0009252:peptidoglycan biosynthetic process|*|0008360:regulation of cell shape|*|0051301:cell division|*|0007047:cell wall organization|*|0007049:cell cycle|*|0016094:polyprenol biosynthetic process	0005737:cytoplasm	1001	34
Q8I3F1	PFE1600w	Putative uncharacterized protein;	x	x	x	P0A9J0	rng	Ribonuclease G;	0008996:ribonuclease G activity|*|0003723:RNA binding|*|0004519:endonuclease activity|*|0004518:nuclease activity|*|0005515:protein binding|*|0004540:ribonuclease activity|*|0016787:hydrolase activity	0006396:RNA processing|*|0007049:cell cycle|*|0051301:cell division|*|0006364:rRNA processing	0005856:cytoskeleton|*|0005737:cytoplasm	1001	34
Q8IB88	PF08_0026	Putative uncharacterized protein;	0008270:zinc ion binding	x	x	P0ABG7	mrdB	Rod shape-determining protein rodA;	x	0007049:cell cycle|*|0008360:regulation of cell shape	0016021:integral to membrane|*|0005886:plasma membrane|*|0016020:membrane	1001	34
Q8IM37	PF14_0054	Putative uncharacterized protein;	0008270:zinc ion binding|*|0046872:metal ion binding|*|0005515:protein binding	x	x	P11557	damX	Protein damX;	x	0000910:cytokinesis|*|0007049:cell cycle|*|0051301:cell division	0005886:plasma membrane|*|0032155:cell division site part|*|0016021:integral to membrane|*|0016020:membrane	1001	34
Q8I511	PFL2010c	DEAD/DEAH box helicase, putative;	0005524:ATP binding|*|0016787:hydrolase activity|*|0004386:helicase activity|*|0008026:ATP-dependent helicase activity|*|0003676:nucleic acid binding	x	x	P46889	ftsK	DNA translocase ftsK;	0005524:ATP binding|*|0043565:sequence-specific DNA binding|*|0015616:DNA translocase activity|*|0016887:ATPase activity|*|0005515:protein binding|*|0000166:nucleotide binding|*|0003677:DNA binding	0051301:cell division|*|0007049:cell cycle|*|0006970:response to osmotic stress|*|0071236:x|*|0007059:chromosome segregation|*|0000920:cell separation during cytokinesis|*|0009432:SOS response|*|0009651:response to salt stress|*|0045941:positive regulation of transcription	0005887:integral to plasma membrane|*|0016020:membrane|*|0005886:plasma membrane|*|0016021:integral to membrane	5.3	35
Q8IHR5	PF11_0464	Ser/Thr protein kinase, putative;	0005524:ATP binding|*|0000166:nucleotide binding|*|0016301:kinase activity|*|0004672:protein kinase activity|*|0016740:transferase activity	0006468:protein amino acid phosphorylation	x	P14900	murD	UDP-N-acetylmuramoylalanine--D-glutamate ligase;	0016874:ligase activity|*|0005524:ATP binding|*|0008764:UDP-N-acetylmuramoylalanine-D-glutamate ligase activity|*|0005515:protein binding|*|0005488:binding|*|0003824:catalytic activity|*|0000166:nucleotide binding	0009058:biosynthetic process|*|0008360:regulation of cell shape|*|0051301:cell division|*|0009273:peptidoglycan-based cell wall biogenesis|*|0009252:peptidoglycan biosynthetic process|*|0008152:metabolic process|*|0007049:cell cycle|*|0007047:cell wall organization	0005737:cytoplasm	1001	35
Q8IIL5	PF11_0156	Ser/Thr protein kinase;	0005524:ATP binding|*|0004674:protein serine/threonine kinase activity|*|0004672:protein kinase activity|*|0000166:nucleotide binding|*|0016301:kinase activity	0006468:protein amino acid phosphorylation	x	P0A749	murA	UDP-N-acetylglucosamine 1-carboxyvinyltransferase;	0008760:UDP-N-acetylglucosamine 1-carboxyvinyltransferase activity|*|0016740:transferase activity|*|0016765:transferase activity, transferring alkyl or aryl (other than methyl) groups|*|0003824:catalytic activity	0007049:cell cycle|*|0008360:regulation of cell shape|*|0009252:peptidoglycan biosynthetic process|*|0019277:UDP-N-acetylgalactosamine biosynthetic process|*|0051301:cell division|*|0007047:cell wall organization	0005737:cytoplasm	1001	35
Q8IKJ1	PF14_0614	Phosphatase, putative;	0016787:hydrolase activity	x	x	P0ABG7	mrdB	Rod shape-determining protein rodA;	x	0007049:cell cycle|*|0008360:regulation of cell shape	0016021:integral to membrane|*|0005886:plasma membrane|*|0016020:membrane	1001	35
Q8ILJ7	PF14_0246	Phosphoenolpyruvate carboxylase, putative;	0003824:catalytic activity|*|0008964:phosphoenolpyruvate carboxylase activity	0006099:tricarboxylic acid cycle	x	P29131	ftsN	Cell division protein ftsN;	0005515:protein binding	0007049:cell cycle|*|0051301:cell division|*|0000910:cytokinesis|*|0033205:cytokinesis during cell cycle|*|0000917:barrier septum formation	0016020:membrane|*|0005886:plasma membrane|*|0044457:cell septum part|*|0016021:integral to membrane|*|0005624:membrane fraction	1001	35
Q8IBJ7	MAL7P1.141	Putative uncharacterized protein;	x	x	x	P09557	dicB	Division inhibition protein dicB;	x	0051302:regulation of cell division|*|0007049:cell cycle|*|0051301:cell division	x	1001	35
Q8ID99	PF13_0321	Putative uncharacterized protein;	x	x	x	P0A6F9	groS	10 kDa chaperonin;	0005515:protein binding|*|0005524:ATP binding|*|0051082:unfolded protein binding	0042963:phage assembly|*|0006457:protein folding|*|0007049:cell cycle|*|0009408:response to heat|*|0051301:cell division	0005737:cytoplasm|*|0005829:cytosol	1001	35
Q8ILS7	PF14_0167	Prefoldin subunit 2, putative;	0051082:unfolded protein binding	0006457:protein folding	0016272:prefoldin complex	P24228	dacB	D-alanyl-D-alanine carboxypeptidase dacB;	0004180:carboxypeptidase activity|*|0004185:serine-type carboxypeptidase activity|*|0016787:hydrolase activity|*|0005515:protein binding|*|0009002:serine-type D-Ala-D-Ala carboxypeptidase activity|*|0004175:endopeptidase activity|*|0008658:penicillin binding	0009253:peptidoglycan catabolic process|*|0010382:cellular cell wall metabolic process|*|0008360:regulation of cell shape|*|0009252:peptidoglycan biosynthetic process|*|0007047:cell wall organization|*|0000910:cytokinesis|*|0009254:peptidoglycan turnover|*|0000270:peptidoglycan metabolic process|*|0046677:response to antibiotic|*|0051301:cell division|*|0043093:binary fission|*|0007049:cell cycle…	0042597:periplasmic space|*|0030288:outer membrane-bounded periplasmic space	317	35
Q8IEK9	PF13_0058	RNA binding protein, putative;	0003676:nucleic acid binding	x	x	P0AFB1	nlpI	Lipoprotein nlpI;	0005488:binding	0051301:cell division|*|0007049:cell cycle	0005886:plasma membrane|*|0016020:membrane	1001	35
O96133	PFB0145c	Uncharacterized protein PFB0145c;	0003674:molecular_function	0044403:symbiosis, encompassing mutualism through parasitism	0016020:membrane	P0A6F5	groL	60 kDa chaperonin;	0005515:protein binding|*|0005524:ATP binding|*|0016887:ATPase activity|*|0042802:identical protein binding|*|0000166:nucleotide binding|*|0051082:unfolded protein binding	0051301:cell division|*|0044267:cellular protein metabolic process|*|0006457:protein folding|*|0009408:response to heat|*|0007049:cell cycle|*|0042963:phage assembly	0005737:cytoplasm|*|0016020:membrane|*|0005829:cytosol	1001	35
Q8IDS7	MAL13P1.206	Na+-dependent Pi transporter, sodium-dependent phosphate transporter;	0005315:inorganic phosphate transmembrane transporter activity	0006817:phosphate transport	0016020:membrane	P0A734	minE	Cell division topological specificity factor;	x	0032955:regulation of barrier septum formation|*|0051301:cell division|*|0007049:cell cycle|*|0051302:regulation of cell division	x	1001	35
Q8IDH2	PF13_0274	MON1 protein;	x	x	x	P60472	uppS	Undecaprenyl pyrophosphate synthase;	0016765:transferase activity, transferring alkyl or aryl (other than methyl) groups|*|0016740:transferase activity|*|0008834:di-trans,poly-cis-decaprenylcistransferase activity	0009252:peptidoglycan biosynthetic process|*|0008360:regulation of cell shape|*|0051301:cell division|*|0007047:cell wall organization|*|0007049:cell cycle|*|0016094:polyprenol biosynthetic process	0005737:cytoplasm	1001	35
Q8IJS8	PF10_0114	DNA repair protein RAD23, putative;	0003684:damaged DNA binding	0043161:proteasomal ubiquitin-dependent protein catabolic process|*|0006289:nucleotide-excision repair	x	P0A6F9	groS	10 kDa chaperonin;	0005515:protein binding|*|0005524:ATP binding|*|0051082:unfolded protein binding	0042963:phage assembly|*|0006457:protein folding|*|0007049:cell cycle|*|0009408:response to heat|*|0051301:cell division	0005737:cytoplasm|*|0005829:cytosol	1001	36
Q8IIB7	PF11_0257	Ethanolamine kinase, putative;	0016301:kinase activity	x	x	P37773	mpl	UDP-N-acetylmuramate:L-alanyl-gamma-D-glutamyl-meso-diaminopimelate ligase;	0016874:ligase activity|*|0005524:ATP binding|*|0005488:binding|*|0000166:nucleotide binding|*|0005515:protein binding|*|0003824:catalytic activity|*|0016881:acid-amino acid ligase activity	0007047:cell wall organization|*|0008360:regulation of cell shape|*|0051301:cell division|*|0009252:peptidoglycan biosynthetic process|*|0009058:biosynthetic process|*|0008152:metabolic process|*|0007049:cell cycle	0005576:extracellular region|*|0005737:cytoplasm	455	36
Q8I255	PFA_0430c	Putative uncharacterized protein;	x	x	x	P0A9A6	ftsZ	Cell division protein ftsZ;	0005515:protein binding|*|0003924:GTPase activity|*|0005525:GTP binding|*|0000166:nucleotide binding	0051258:protein polymerization|*|0051301:cell division|*|0007049:cell cycle|*|0000917:barrier septum formation	0043234:protein complex|*|0005737:cytoplasm|*|0032155:cell division site part	1001	36
Q8I445	PFE0280c	Putative uncharacterized protein;	x	x	x	P0AEN4	ftsL	Cell division protein ftsL;	x	0007049:cell cycle|*|0051301:cell division	0016021:integral to membrane|*|0005886:plasma membrane|*|0016020:membrane	1001	36
Q8IBT8	MAL7P1.76	Putative uncharacterized protein;	x	x	0005737:cytoplasm	P0A734	minE	Cell division topological specificity factor;	x	0032955:regulation of barrier septum formation|*|0051301:cell division|*|0007049:cell cycle|*|0051302:regulation of cell division	x	1001	36
Q8IDI0	MAL13P1.262	Putative uncharacterized protein;	x	x	x	P60472	uppS	Undecaprenyl pyrophosphate synthase;	0016765:transferase activity, transferring alkyl or aryl (other than methyl) groups|*|0016740:transferase activity|*|0008834:di-trans,poly-cis-decaprenylcistransferase activity	0009252:peptidoglycan biosynthetic process|*|0008360:regulation of cell shape|*|0051301:cell division|*|0007047:cell wall organization|*|0007049:cell cycle|*|0016094:polyprenol biosynthetic process	0005737:cytoplasm	1001	36
O96138	PFB0175c	Nucleolar preribosomal assembly protein, putative;	x	x	x	P0A6F5	groL	60 kDa chaperonin;	0005515:protein binding|*|0005524:ATP binding|*|0016887:ATPase activity|*|0042802:identical protein binding|*|0000166:nucleotide binding|*|0051082:unfolded protein binding	0051301:cell division|*|0044267:cellular protein metabolic process|*|0006457:protein folding|*|0009408:response to heat|*|0007049:cell cycle|*|0042963:phage assembly	0005737:cytoplasm|*|0016020:membrane|*|0005829:cytosol	1001	36
Q8I4R5	PFL2505c	Rhoptry neck protein 3, putative;	x	x	x	P0ABG7	mrdB	Rod shape-determining protein rodA;	x	0007049:cell cycle|*|0008360:regulation of cell shape	0016021:integral to membrane|*|0005886:plasma membrane|*|0016020:membrane	1001	36
P50498	PFB0300c	Merozoite surface antigen 2;	x	0007155:cell adhesion	0005886:plasma membrane|*|0016020:membrane|*|0031225:anchored to membrane	P0A749	murA	UDP-N-acetylglucosamine 1-carboxyvinyltransferase;	0008760:UDP-N-acetylglucosamine 1-carboxyvinyltransferase activity|*|0016740:transferase activity|*|0016765:transferase activity, transferring alkyl or aryl (other than methyl) groups|*|0003824:catalytic activity	0007049:cell cycle|*|0008360:regulation of cell shape|*|0009252:peptidoglycan biosynthetic process|*|0019277:UDP-N-acetylgalactosamine biosynthetic process|*|0051301:cell division|*|0007047:cell wall organization	0005737:cytoplasm	401	37
O96141	PFB0195c	Conserved Plasmodium protein;	x	x	x	P0A6F5	groL	60 kDa chaperonin;	0005515:protein binding|*|0005524:ATP binding|*|0016887:ATPase activity|*|0042802:identical protein binding|*|0000166:nucleotide binding|*|0051082:unfolded protein binding	0051301:cell division|*|0044267:cellular protein metabolic process|*|0006457:protein folding|*|0009408:response to heat|*|0007049:cell cycle|*|0042963:phage assembly	0005737:cytoplasm|*|0016020:membrane|*|0005829:cytosol	1001	37
Q8IBP0	PF07_0087	Putative uncharacterized protein;	x	x	x	P09557	dicB	Division inhibition protein dicB;	x	0051302:regulation of cell division|*|0007049:cell cycle|*|0051301:cell division	x	1001	37
Q8IBN5	PF07_0088	40S ribosomal protein S5, putative;	0003735:structural constituent of ribosome|*|0003723:RNA binding	0006412:translation	0005622:intracellular|*|0015935:small ribosomal subunit|*|0030529:ribonucleoprotein complex|*|0005840:ribosome	P0AEN4	ftsL	Cell division protein ftsL;	x	0007049:cell cycle|*|0051301:cell division	0016021:integral to membrane|*|0005886:plasma membrane|*|0016020:membrane	1001	37
Q8I3A3	PFI0225w	Ubiquitin specific protease, putative;	0008233:peptidase activity|*|0004221:ubiquitin thiolesterase activity	0006511:ubiquitin-dependent protein catabolic process	x	P24228	dacB	D-alanyl-D-alanine carboxypeptidase dacB;	0004180:carboxypeptidase activity|*|0004185:serine-type carboxypeptidase activity|*|0016787:hydrolase activity|*|0005515:protein binding|*|0009002:serine-type D-Ala-D-Ala carboxypeptidase activity|*|0004175:endopeptidase activity|*|0008658:penicillin binding	0009253:peptidoglycan catabolic process|*|0010382:cellular cell wall metabolic process|*|0008360:regulation of cell shape|*|0009252:peptidoglycan biosynthetic process|*|0007047:cell wall organization|*|0000910:cytokinesis|*|0009254:peptidoglycan turnover|*|0000270:peptidoglycan metabolic process|*|0046677:response to antibiotic|*|0051301:cell division|*|0043093:binary fission|*|0007049:cell cycle…	0042597:periplasmic space|*|0030288:outer membrane-bounded periplasmic space	1001	37
Q8ILW9	PF14_0124	Actin-2;	0005515:protein binding|*|0005200:structural constituent of cytoskeleton|*|0005524:ATP binding|*|0000166:nucleotide binding	0070359:actin polymerization-dependent cell motility involved in migration of symbiont within host	0005737:cytoplasm|*|0005856:cytoskeleton|*|0005884:actin filament	P0AFZ5	sulA	Cell division inhibitor sulA;	0005515:protein binding	0006281:DNA repair|*|0007049:cell cycle|*|0009432:SOS response|*|0032466:negative regulation of cytokinesis|*|0000917:barrier septum formation|*|0051301:cell division|*|0006974:response to DNA damage stimulus|*|0000910:cytokinesis|*|0051782:negative regulation of cell division	0009276:Gram-negative-bacterium-type cell wall	1001	38
Q8I2W4	PFI0925w	Gamma-glutamylcysteine synthetase;	0004357:glutamate-cysteine ligase activity|*|0016874:ligase activity	0006750:glutathione biosynthetic process	x	P14900	murD	UDP-N-acetylmuramoylalanine--D-glutamate ligase;	0016874:ligase activity|*|0005524:ATP binding|*|0008764:UDP-N-acetylmuramoylalanine-D-glutamate ligase activity|*|0005515:protein binding|*|0005488:binding|*|0003824:catalytic activity|*|0000166:nucleotide binding	0009058:biosynthetic process|*|0008360:regulation of cell shape|*|0051301:cell division|*|0009273:peptidoglycan-based cell wall biogenesis|*|0009252:peptidoglycan biosynthetic process|*|0008152:metabolic process|*|0007049:cell cycle|*|0007047:cell wall organization	0005737:cytoplasm	1001	38
Q8IC05	PF07_0029	Heat shock protein 86;	0005524:ATP binding|*|0051082:unfolded protein binding	0006457:protein folding|*|0006950:response to stress	0005737:cytoplasm	P37773	mpl	UDP-N-acetylmuramate:L-alanyl-gamma-D-glutamyl-meso-diaminopimelate ligase;	0016874:ligase activity|*|0005524:ATP binding|*|0005488:binding|*|0000166:nucleotide binding|*|0005515:protein binding|*|0003824:catalytic activity|*|0016881:acid-amino acid ligase activity	0007047:cell wall organization|*|0008360:regulation of cell shape|*|0051301:cell division|*|0009252:peptidoglycan biosynthetic process|*|0009058:biosynthetic process|*|0008152:metabolic process|*|0007049:cell cycle	0005576:extracellular region|*|0005737:cytoplasm	1001	38
Q8I525	PFL1930w	Conserved Plasmodium protein;	x	x	x	P11557	damX	Protein damX;	x	0000910:cytokinesis|*|0007049:cell cycle|*|0051301:cell division	0005886:plasma membrane|*|0032155:cell division site part|*|0016021:integral to membrane|*|0016020:membrane	187	38
Q8IBZ0	MAL7P1.30	Putative uncharacterized protein;	x	x	x	P22188	murE	UDP-N-acetylmuramoyl-L-alanyl-D-glutamate--2,6-diaminopimelate ligase;	0005515:protein binding|*|0047482:UDP-N-acetylmuramoyl-L-alanyl-D-glutamate-L-lysine ligase activity|*|0005524:ATP binding|*|0008765:UDP-N-acetylmuramoylalanyl-D-glutamate-2,6-diaminopimelate ligase activity|*|0016881:acid-amino acid ligase activity|*|0016874:ligase activity|*|0000166:nucleotide binding	0007049:cell cycle|*|0051301:cell division|*|0007047:cell wall organization|*|0009252:peptidoglycan biosynthetic process|*|0009273:peptidoglycan-based cell wall biogenesis|*|0009058:biosynthetic process|*|0008360:regulation of cell shape	0005737:cytoplasm	1001	38
Q8ID81	MAL13P1.312	Putative uncharacterized protein;	x	x	x	P0A8P8	xerD	Tyrosine recombinase xerD;	0003677:DNA binding|*|0009009:site-specific recombinase activity|*|0009037:tyrosine-based site-specific recombinase activity	0007059:chromosome segregation|*|0015074:DNA integration|*|0006310:DNA recombination|*|0007049:cell cycle|*|0051301:cell division|*|0006276:plasmid maintenance	0005737:cytoplasm|*|0048476:Holliday junction resolvase complex	1001	38
Q8IDV6	MAL13P1.188	Putative uncharacterized protein;	x	x	x	P0A8P6	xerC	Tyrosine recombinase xerC;	0003677:DNA binding|*|0009009:site-specific recombinase activity|*|0009037:tyrosine-based site-specific recombinase activity	0006310:DNA recombination|*|0007049:cell cycle|*|0015074:DNA integration|*|0006276:plasmid maintenance|*|0007059:chromosome segregation|*|0051301:cell division|*|0042150:plasmid recombination	0005737:cytoplasm|*|0048476:Holliday junction resolvase complex	1001	38
Q8IJK6	PF10_0189	Conserved Plasmodium protein;	x	x	x	P0AEN4	ftsL	Cell division protein ftsL;	x	0007049:cell cycle|*|0051301:cell division	0016021:integral to membrane|*|0005886:plasma membrane|*|0016020:membrane	1001	38
O96240	PFB0735c	Conserved Plasmodium protein;	0003676:nucleic acid binding	x	x	P0AC30	ftsX	Cell division protein ftsX;	0005515:protein binding	0000910:cytokinesis|*|0007049:cell cycle|*|0051301:cell division	0032155:cell division site part|*|0016020:membrane|*|0005886:plasma membrane|*|0016021:integral to membrane	1001	38
O96147	PFB0230c	MORN repeat protein, putative;	x	x	x	P0A6F5	groL	60 kDa chaperonin;	0005515:protein binding|*|0005524:ATP binding|*|0016887:ATPase activity|*|0042802:identical protein binding|*|0000166:nucleotide binding|*|0051082:unfolded protein binding	0051301:cell division|*|0044267:cellular protein metabolic process|*|0006457:protein folding|*|0009408:response to heat|*|0007049:cell cycle|*|0042963:phage assembly	0005737:cytoplasm|*|0016020:membrane|*|0005829:cytosol	1001	38
Q8ILA4	PF14_0341	Glucose-6-phosphate isomerase;	0004347:glucose-6-phosphate isomerase activity|*|0016853:isomerase activity	0006094:gluconeogenesis|*|0006096:glycolysis	0005737:cytoplasm	P0AEN4	ftsL	Cell division protein ftsL;	x	0007049:cell cycle|*|0051301:cell division	0016021:integral to membrane|*|0005886:plasma membrane|*|0016020:membrane	1001	39
Q8IJX0	PF10_0071	RhoGAP GTPase, putative;	x	0007165:signal transduction	0005622:intracellular	P0A9J0	rng	Ribonuclease G;	0008996:ribonuclease G activity|*|0003723:RNA binding|*|0004519:endonuclease activity|*|0004518:nuclease activity|*|0005515:protein binding|*|0004540:ribonuclease activity|*|0016787:hydrolase activity	0006396:RNA processing|*|0007049:cell cycle|*|0051301:cell division|*|0006364:rRNA processing	0005856:cytoskeleton|*|0005737:cytoplasm	1001	39
Q8IKS5	PF14_0527	Putative uncharacterized protein;	x	x	x	P0A6S5	ftsB	Cell division protein ftsB;	x	0051301:cell division|*|0007049:cell cycle	0016020:membrane|*|0005886:plasma membrane|*|0000935:barrier septum|*|0016021:integral to membrane	1001	39
O96153	PFB0260w	Proteasome 26S regulatory subunit, putative;	0030234:enzyme regulator activity|*|0005488:binding	0042176:regulation of protein catabolic process	0000502:proteasome complex	P0A6F5	groL	60 kDa chaperonin;	0005515:protein binding|*|0005524:ATP binding|*|0016887:ATPase activity|*|0042802:identical protein binding|*|0000166:nucleotide binding|*|0051082:unfolded protein binding	0051301:cell division|*|0044267:cellular protein metabolic process|*|0006457:protein folding|*|0009408:response to heat|*|0007049:cell cycle|*|0042963:phage assembly	0005737:cytoplasm|*|0016020:membrane|*|0005829:cytosol	1001	39
Q8ID26	PF13_0356	Putative uncharacterized protein;	0003723:RNA binding	0006396:RNA processing	x	P09557	dicB	Division inhibition protein dicB;	x	0051302:regulation of cell division|*|0007049:cell cycle|*|0051301:cell division	x	1001	39
Q8IK82	PF14_0724	Bromodomain protein, putative;	x	x	x	P22524	mukE	Chromosome partition protein mukE;	0005515:protein binding	0007049:cell cycle|*|0007059:chromosome segregation|*|0051301:cell division|*|0030261:chromosome condensation	0005737:cytoplasm|*|0009295:nucleoid	1001	39
Q8II23	PF11_0352	Protein disulfide isomerase;	0016853:isomerase activity	0045454:cell redox homeostasis	x	P20083	parE	DNA topoisomerase 4 subunit B;	0005524:ATP binding|*|0003918:DNA topoisomerase (ATP-hydrolyzing) activity|*|0003677:DNA binding|*|0003916:DNA topoisomerase activity|*|0016853:isomerase activity|*|0000166:nucleotide binding	0006265:DNA topological change|*|0030541:plasmid partitioning|*|0051276:chromosome organization|*|0007062:sister chromatid cohesion|*|0046677:response to antibiotic	0005694:chromosome|*|0005737:cytoplasm	1001	40
Q8IAZ0	PF08_0068	FAD-dependent monooxygenase, putative;	0004497:monooxygenase activity	0055114:oxidation reduction	x	P08373	murB	UDP-N-acetylenolpyruvoylglucosamine reductase;	0050660:FAD binding|*|0008762:UDP-N-acetylmuramate dehydrogenase activity|*|0003824:catalytic activity|*|0016491:oxidoreductase activity	0009252:peptidoglycan biosynthetic process|*|0007047:cell wall organization|*|0008360:regulation of cell shape|*|0007049:cell cycle|*|0055114:oxidation reduction|*|0051301:cell division	0005737:cytoplasm	1001	40
Q8IJ65	PF10_0335	Conserved Plasmodium protein;	0005488:binding	x	x	P06966	dicA	HTH-type transcriptional regulator dicA;	0003677:DNA binding|*|0043565:sequence-specific DNA binding|*|0016564:transcription repressor activity	0006350:transcription|*|0045449:regulation of transcription|*|0051301:cell division|*|0007049:cell cycle	x	1001	40
Q8I3I5	PFE1405c	Eukaryotic translation initiation factor 3, subunit 6, putative;	0003743:translation initiation factor activity	x	x	P0A734	minE	Cell division topological specificity factor;	x	0032955:regulation of barrier septum formation|*|0051301:cell division|*|0007049:cell cycle|*|0051302:regulation of cell division	x	1001	40
Q8IAW7	MAL8P1.96	CS domain protein, putative;	x	x	x	P46889	ftsK	DNA translocase ftsK;	0005524:ATP binding|*|0043565:sequence-specific DNA binding|*|0015616:DNA translocase activity|*|0016887:ATPase activity|*|0005515:protein binding|*|0000166:nucleotide binding|*|0003677:DNA binding	0051301:cell division|*|0007049:cell cycle|*|0006970:response to osmotic stress|*|0071236:x|*|0007059:chromosome segregation|*|0000920:cell separation during cytokinesis|*|0009432:SOS response|*|0009651:response to salt stress|*|0045941:positive regulation of transcription	0005887:integral to plasma membrane|*|0016020:membrane|*|0005886:plasma membrane|*|0016021:integral to membrane	373	40
O96163	PFB0330c	Serine repeat antigen 7 (SERA-7);	0004197:cysteine-type endopeptidase activity|*|0008234:cysteine-type peptidase activity	0006508:proteolysis	x	P0A6F5	groL	60 kDa chaperonin;	0005515:protein binding|*|0005524:ATP binding|*|0016887:ATPase activity|*|0042802:identical protein binding|*|0000166:nucleotide binding|*|0051082:unfolded protein binding	0051301:cell division|*|0044267:cellular protein metabolic process|*|0006457:protein folding|*|0009408:response to heat|*|0007049:cell cycle|*|0042963:phage assembly	0005737:cytoplasm|*|0016020:membrane|*|0005829:cytosol	1001	41
Q8IED2	MAL13P1.96	Structural maintenance of chromosomes protein 2;	0005524:ATP binding|*|0005515:protein binding|*|0046982:protein heterodimerization activity|*|0000166:nucleotide binding	0007067:mitosis|*|0030261:chromosome condensation|*|0051276:chromosome organization|*|0007076:mitotic chromosome condensation|*|0007049:cell cycle|*|0051301:cell division	0005634:nucleus|*|0000796:condensin complex|*|0005694:chromosome	P29131	ftsN	Cell division protein ftsN;	0005515:protein binding	0007049:cell cycle|*|0051301:cell division|*|0000910:cytokinesis|*|0033205:cytokinesis during cell cycle|*|0000917:barrier septum formation	0016020:membrane|*|0005886:plasma membrane|*|0044457:cell septum part|*|0016021:integral to membrane|*|0005624:membrane fraction	489	41
Q8I552	PFL1795c	Conserved Plasmodium protein;	x	x	x	P0A6S5	ftsB	Cell division protein ftsB;	x	0051301:cell division|*|0007049:cell cycle	0016020:membrane|*|0005886:plasma membrane|*|0000935:barrier septum|*|0016021:integral to membrane	1001	41
Q8I6T3	PF13_0156	Proteasome subunit beta type;	0008233:peptidase activity|*|0004175:endopeptidase activity|*|0004298:threonine-type endopeptidase activity|*|0016787:hydrolase activity	0051603:proteolysis involved in cellular protein catabolic process	0005839:proteasome core complex|*|0005634:nucleus|*|0005737:cytoplasm|*|0000502:proteasome complex	P17443	murG	UDP-N-acetylglucosamine--N-acetylmuramyl-(pentapeptide) pyrophosphoryl-undecaprenol N-acetylglucosamine transferase;	0050511:undecaprenyldiphospho-muramoylpentapeptide beta-N-acetylglucosaminyltransferase activity|*|0016740:transferase activity|*|0016757:transferase activity, transferring glycosyl groups|*|0016758:transferase activity, transferring hexosyl groups|*|0030246:carbohydrate binding	0007047:cell wall organization|*|0009252:peptidoglycan biosynthetic process|*|0008360:regulation of cell shape|*|0051301:cell division|*|0005975:carbohydrate metabolic process|*|0007049:cell cycle|*|0030259:lipid glycosylation|*|0019277:UDP-N-acetylgalactosamine biosynthetic process	0016020:membrane|*|0005886:plasma membrane	1001	41
O96164	PFB0345c	Serine repeat antigen 4 (SERA-4);	0008234:cysteine-type peptidase activity|*|0004197:cysteine-type endopeptidase activity|*|0005515:protein binding	0006508:proteolysis	x	P0A6F5	groL	60 kDa chaperonin;	0005515:protein binding|*|0005524:ATP binding|*|0016887:ATPase activity|*|0042802:identical protein binding|*|0000166:nucleotide binding|*|0051082:unfolded protein binding	0051301:cell division|*|0044267:cellular protein metabolic process|*|0006457:protein folding|*|0009408:response to heat|*|0007049:cell cycle|*|0042963:phage assembly	0005737:cytoplasm|*|0016020:membrane|*|0005829:cytosol	1001	42
Q9TY95	PFB0340c	Serine-repeat antigen protein;	0008234:cysteine-type peptidase activity|*|0005515:protein binding|*|0016787:hydrolase activity|*|0004197:cysteine-type endopeptidase activity|*|0008233:peptidase activity	0006508:proteolysis	0020003:parasitophorous vacuole|*|0005773:vacuole	P0AC30	ftsX	Cell division protein ftsX;	0005515:protein binding	0000910:cytokinesis|*|0007049:cell cycle|*|0051301:cell division	0032155:cell division site part|*|0016020:membrane|*|0005886:plasma membrane|*|0016021:integral to membrane	1001	42
O97286	PFC0925w	Endonuclease, putative;	0004519:endonuclease activity	x	x	P0A9R7	ftsE	Cell division ATP-binding protein ftsE;	0005524:ATP binding|*|0016887:ATPase activity|*|0017111:nucleoside-triphosphatase activity|*|0005515:protein binding|*|0000166:nucleotide binding	0051301:cell division|*|0000910:cytokinesis|*|0007049:cell cycle|*|0046677:response to antibiotic	0005737:cytoplasm|*|0032155:cell division site part|*|0000300:peripheral to membrane of membrane fraction	1001	42
Q8IID5	PF11_0239	Calcium-dependent protein kinase, putative;	0016301:kinase activity|*|0005509:calcium ion binding|*|0005515:protein binding|*|0005524:ATP binding|*|0004674:protein serine/threonine kinase activity|*|0004672:protein kinase activity	0006468:protein amino acid phosphorylation	x	P22524	mukE	Chromosome partition protein mukE;	0005515:protein binding	0007049:cell cycle|*|0007059:chromosome segregation|*|0051301:cell division|*|0030261:chromosome condensation	0005737:cytoplasm|*|0009295:nucleoid	359	42
Q8I6Z2	PF07_0123	mRNA (N6-adenosine)-methyltransferase, putative;	0008168:methyltransferase activity|*|0016422:mRNA (2'-O-methyladenosine-N6-)-methyltransferase activity|*|0016740:transferase activity	0006139:nucleobase, nucleoside, nucleotide and nucleic acid metabolic process	x	P06965	dicC	Repressor protein of division inhibition gene dicB;	0003677:DNA binding	0045449:regulation of transcription|*|0007049:cell cycle|*|0006350:transcription|*|0051301:cell division	x	1001	42
Q8IFP4	PFD1045c	Erythrocyte membrane-associated antigen, putative;	x	x	x	P17952	murC	UDP-N-acetylmuramate--L-alanine ligase;	0005524:ATP binding|*|0008763:UDP-N-acetylmuramate-L-alanine ligase activity|*|0000166:nucleotide binding|*|0003824:catalytic activity|*|0005488:binding|*|0005515:protein binding|*|0016874:ligase activity|*|0000287:magnesium ion binding	0008360:regulation of cell shape|*|0009252:peptidoglycan biosynthetic process|*|0009058:biosynthetic process|*|0007049:cell cycle|*|0009273:peptidoglycan-based cell wall biogenesis|*|0007047:cell wall organization|*|0051301:cell division|*|0008152:metabolic process	0005737:cytoplasm	1001	42
O96235	PFB0710c	Conserved Plasmodium protein;	x	x	x	P0AEN4	ftsL	Cell division protein ftsL;	x	0007049:cell cycle|*|0051301:cell division	0016021:integral to membrane|*|0005886:plasma membrane|*|0016020:membrane	1001	42
Q8IM32	PF14_0059	Putative uncharacterized protein;	x	x	x	P0AF36	zapB	Cell division protein zapB;	x	0000917:barrier septum formation|*|0007049:cell cycle|*|0043093:binary fission|*|0051301:cell division	0032155:cell division site part|*|0005737:cytoplasm	1001	42
Q8IB49	PF08_0041	Ribosome biogenesis protein nep1 homologue, putative;	x	x	x	P60293	mukF	Chromosome partition protein mukF;	0005515:protein binding|*|0005509:calcium ion binding	0051301:cell division|*|0007059:chromosome segregation|*|0007049:cell cycle|*|0006260:DNA replication|*|0030261:chromosome condensation	0005737:cytoplasm|*|0009295:nucleoid	1001	42
Q8I5X8	PFL0335c	Eukaryotic translation initiation factor 5, putative;	0003743:translation initiation factor activity	0006413:translational initiation	x	P11557	damX	Protein damX;	x	0000910:cytokinesis|*|0007049:cell cycle|*|0051301:cell division	0005886:plasma membrane|*|0032155:cell division site part|*|0016021:integral to membrane|*|0016020:membrane	1001	42
Q8IHY0	PF11_0396	Protein phosphatase 2C;	0000287:magnesium ion binding|*|0003824:catalytic activity|*|0004722:protein serine/threonine phosphatase activity|*|0046872:metal ion binding|*|0016787:hydrolase activity|*|0004721:phosphoprotein phosphatase activity	0006470:protein amino acid dephosphorylation	0008287:protein serine/threonine phosphatase complex	P0A9J0	rng	Ribonuclease G;	0008996:ribonuclease G activity|*|0003723:RNA binding|*|0004519:endonuclease activity|*|0004518:nuclease activity|*|0005515:protein binding|*|0004540:ribonuclease activity|*|0016787:hydrolase activity	0006396:RNA processing|*|0007049:cell cycle|*|0051301:cell division|*|0006364:rRNA processing	0005856:cytoskeleton|*|0005737:cytoplasm	1001	43
Q8IDV9	PF13_0208	Exoribonuclease, putative;	0003676:nucleic acid binding|*|0004527:exonuclease activity	x	0005622:intracellular	P0ABG4	ftsW	Cell division protein ftsW;	0005515:protein binding	0051301:cell division|*|0007049:cell cycle|*|0009252:peptidoglycan biosynthetic process|*|0008360:regulation of cell shape|*|0007047:cell wall organization|*|0000910:cytokinesis	0005886:plasma membrane|*|0016021:integral to membrane|*|0016020:membrane|*|0032155:cell division site part	1001	43
O97253	PFC0315c	Putative uncharacterized protein;	x	x	x	P0A734	minE	Cell division topological specificity factor;	x	0032955:regulation of barrier septum formation|*|0051301:cell division|*|0007049:cell cycle|*|0051302:regulation of cell division	x	1001	43
Q8I1S5	PFD0785c	Putative uncharacterized protein;	x	x	x	P0A6S5	ftsB	Cell division protein ftsB;	x	0051301:cell division|*|0007049:cell cycle	0016020:membrane|*|0005886:plasma membrane|*|0000935:barrier septum|*|0016021:integral to membrane	1001	43
Q8IDU2	PF13_0215	Putative uncharacterized protein;	x	x	x	P0A9R7	ftsE	Cell division ATP-binding protein ftsE;	0005524:ATP binding|*|0016887:ATPase activity|*|0017111:nucleoside-triphosphatase activity|*|0005515:protein binding|*|0000166:nucleotide binding	0051301:cell division|*|0000910:cytokinesis|*|0007049:cell cycle|*|0046677:response to antibiotic	0005737:cytoplasm|*|0032155:cell division site part|*|0000300:peripheral to membrane of membrane fraction	1001	43
Q8IE43	PF13_0154	Putative uncharacterized protein;	x	x	x	P09557	dicB	Division inhibition protein dicB;	x	0051302:regulation of cell division|*|0007049:cell cycle|*|0051301:cell division	x	1001	43
Q8I2R0	PFI1215w	Splicing factor 3A;	0008270:zinc ion binding|*|0003676:nucleic acid binding	x	0005634:nucleus|*|0005622:intracellular	P0A850	tig	Trigger factor;	0005515:protein binding|*|0003755:peptidyl-prolyl cis-trans isomerase activity|*|0016853:isomerase activity	0015031:protein transport|*|0006457:protein folding|*|0051083:'de novo' cotranslational protein folding|*|0051301:cell division|*|0007049:cell cycle	0016020:membrane|*|0044444:cytoplasmic part|*|0005829:cytosol	1001	43
Q8I3Y6	PFE0595w	Probable prefoldin subunit 6;	0051087:chaperone binding|*|0051082:unfolded protein binding	0044403:symbiosis, encompassing mutualism through parasitism|*|0051131:chaperone-mediated protein complex assembly|*|0006457:protein folding	0016272:prefoldin complex	P11557	damX	Protein damX;	x	0000910:cytokinesis|*|0007049:cell cycle|*|0051301:cell division	0005886:plasma membrane|*|0032155:cell division site part|*|0016021:integral to membrane|*|0016020:membrane	1001	43
Q8I4R2	PFL2520w	Reticulocyte-binding protein 3;	0003674:molecular_function	0044403:symbiosis, encompassing mutualism through parasitism	0016020:membrane|*|0005886:plasma membrane|*|0016021:integral to membrane	P0ABG7	mrdB	Rod shape-determining protein rodA;	x	0007049:cell cycle|*|0008360:regulation of cell shape	0016021:integral to membrane|*|0005886:plasma membrane|*|0016020:membrane	1001	43
Q8I486	PFE0070w	Interspersed repeat antigen, putative;	0005179:hormone activity	x	0005576:extracellular region	P0AFZ5	sulA	Cell division inhibitor sulA;	0005515:protein binding	0006281:DNA repair|*|0007049:cell cycle|*|0009432:SOS response|*|0032466:negative regulation of cytokinesis|*|0000917:barrier septum formation|*|0051301:cell division|*|0006974:response to DNA damage stimulus|*|0000910:cytokinesis|*|0051782:negative regulation of cell division	0009276:Gram-negative-bacterium-type cell wall	1001	44
Q8I5E3	PFL1330c	Cyclin-related protein, Pfcyc-2;	x	x	x	P06965	dicC	Repressor protein of division inhibition gene dicB;	0003677:DNA binding	0045449:regulation of transcription|*|0007049:cell cycle|*|0006350:transcription|*|0051301:cell division	x	1001	44
Q8IJ23	PF10_0378	RESA-like protein with PHIST and DnaJ domains;	0031072:heat shock protein binding|*|0051082:unfolded protein binding	0006457:protein folding	x	P22523	mukB	Chromosome partition protein mukB;	0005524:ATP binding|*|0000166:nucleotide binding|*|0005515:protein binding|*|0003677:DNA binding|*|0005525:GTP binding	0051301:cell division|*|0030261:chromosome condensation|*|0007059:chromosome segregation|*|0007049:cell cycle	0000796:condensin complex|*|0005737:cytoplasm|*|0009295:nucleoid	1001	44
O97226	PFC0175w	IBR domain protein, putative;	0046872:metal ion binding|*|0008270:zinc ion binding	x	x	P0A9R7	ftsE	Cell division ATP-binding protein ftsE;	0005524:ATP binding|*|0016887:ATPase activity|*|0017111:nucleoside-triphosphatase activity|*|0005515:protein binding|*|0000166:nucleotide binding	0051301:cell division|*|0000910:cytokinesis|*|0007049:cell cycle|*|0046677:response to antibiotic	0005737:cytoplasm|*|0032155:cell division site part|*|0000300:peripheral to membrane of membrane fraction	1001	44
Q8IK98	PF14_0708	Putative uncharacterized protein;	x	x	x	P0ABG7	mrdB	Rod shape-determining protein rodA;	x	0007049:cell cycle|*|0008360:regulation of cell shape	0016021:integral to membrane|*|0005886:plasma membrane|*|0016020:membrane	1001	44
O96171	PFB0380c	Conserved Plasmodium protein;	x	x	x	P0A6F5	groL	60 kDa chaperonin;	0005515:protein binding|*|0005524:ATP binding|*|0016887:ATPase activity|*|0042802:identical protein binding|*|0000166:nucleotide binding|*|0051082:unfolded protein binding	0051301:cell division|*|0044267:cellular protein metabolic process|*|0006457:protein folding|*|0009408:response to heat|*|0007049:cell cycle|*|0042963:phage assembly	0005737:cytoplasm|*|0016020:membrane|*|0005829:cytosol	1001	44
Q8II64	PF11_0310	Transporter, putative;	x	0055085:transmembrane transport	x	P0A9J0	rng	Ribonuclease G;	0008996:ribonuclease G activity|*|0003723:RNA binding|*|0004519:endonuclease activity|*|0004518:nuclease activity|*|0005515:protein binding|*|0004540:ribonuclease activity|*|0016787:hydrolase activity	0006396:RNA processing|*|0007049:cell cycle|*|0051301:cell division|*|0006364:rRNA processing	0005856:cytoskeleton|*|0005737:cytoplasm	1001	44
Q8IIA6	PF11_0268	Kelch motif containing protein, putative;	x	x	x	P17443	murG	UDP-N-acetylglucosamine--N-acetylmuramyl-(pentapeptide) pyrophosphoryl-undecaprenol N-acetylglucosamine transferase;	0050511:undecaprenyldiphospho-muramoylpentapeptide beta-N-acetylglucosaminyltransferase activity|*|0016740:transferase activity|*|0016757:transferase activity, transferring glycosyl groups|*|0016758:transferase activity, transferring hexosyl groups|*|0030246:carbohydrate binding	0007047:cell wall organization|*|0009252:peptidoglycan biosynthetic process|*|0008360:regulation of cell shape|*|0051301:cell division|*|0005975:carbohydrate metabolic process|*|0007049:cell cycle|*|0030259:lipid glycosylation|*|0019277:UDP-N-acetylgalactosamine biosynthetic process	0016020:membrane|*|0005886:plasma membrane	1001	44
Q8IKV8	PF14_0493	Sortilin, putative;	x	x	0016021:integral to membrane	P0A734	minE	Cell division topological specificity factor;	x	0032955:regulation of barrier septum formation|*|0051301:cell division|*|0007049:cell cycle|*|0051302:regulation of cell division	x	1001	44
Q8IC17	MAL7P1.21	Origin recognition complex subunit 2, putative;	x	0006260:DNA replication	0000808:origin recognition complex|*|0005634:nucleus	P0A9R7	ftsE	Cell division ATP-binding protein ftsE;	0005524:ATP binding|*|0016887:ATPase activity|*|0017111:nucleoside-triphosphatase activity|*|0005515:protein binding|*|0000166:nucleotide binding	0051301:cell division|*|0000910:cytokinesis|*|0007049:cell cycle|*|0046677:response to antibiotic	0005737:cytoplasm|*|0032155:cell division site part|*|0000300:peripheral to membrane of membrane fraction	1001	45
Q8I5D5	PFL1370w	NIMA-related protein kinase, Pfnek-1;	0005524:ATP binding|*|0016301:kinase activity|*|0004674:protein serine/threonine kinase activity|*|0004672:protein kinase activity|*|0016740:transferase activity	0006468:protein amino acid phosphorylation	x	P0ADS2	zapA	Cell division protein zapA;	x	0000917:barrier septum formation|*|0007049:cell cycle|*|0051301:cell division	0005737:cytoplasm	1001	45
O97290	PFC0955w	ATP-dependent RNA Helicase, putative;	0004386:helicase activity|*|0003676:nucleic acid binding|*|0005524:ATP binding|*|0016787:hydrolase activity|*|0008026:ATP-dependent helicase activity	x	x	P0AEZ3	minD	Septum site-determining protein minD;	0005524:ATP binding|*|0000166:nucleotide binding|*|0016887:ATPase activity	0000917:barrier septum formation|*|0000918:selection of site for barrier septum formation|*|0051301:cell division|*|0007049:cell cycle	0005886:plasma membrane|*|0016020:membrane	1001	45
Q8ID31	PF13_0354	Alanine--tRNA ligase, putative;	0003676:nucleic acid binding|*|0004813:alanine-tRNA ligase activity|*|0005524:ATP binding|*|0000166:nucleotide binding|*|0016876:ligase activity, forming aminoacyl-tRNA and related compounds|*|0016874:ligase activity	0006412:translation|*|0043039:tRNA aminoacylation|*|0006419:alanyl-tRNA aminoacylation	0005737:cytoplasm	P29131	ftsN	Cell division protein ftsN;	0005515:protein binding	0007049:cell cycle|*|0051301:cell division|*|0000910:cytokinesis|*|0033205:cytokinesis during cell cycle|*|0000917:barrier septum formation	0016020:membrane|*|0005886:plasma membrane|*|0044457:cell septum part|*|0016021:integral to membrane|*|0005624:membrane fraction	1001	45
Q8IM77	PF14_0013	Uncharacterized J domain-containing protein PF14_0013;	0031072:heat shock protein binding|*|0003674:molecular_function	0044403:symbiosis, encompassing mutualism through parasitism	0016020:membrane|*|0016021:integral to membrane|*|0005575:cellular_component	P0AEN4	ftsL	Cell division protein ftsL;	x	0007049:cell cycle|*|0051301:cell division	0016021:integral to membrane|*|0005886:plasma membrane|*|0016020:membrane	1001	45
Q8I1Q1	PFD0900w	Putative uncharacterized protein;	x	x	x	P0A9A6	ftsZ	Cell division protein ftsZ;	0005515:protein binding|*|0003924:GTPase activity|*|0005525:GTP binding|*|0000166:nucleotide binding	0051258:protein polymerization|*|0051301:cell division|*|0007049:cell cycle|*|0000917:barrier septum formation	0043234:protein complex|*|0005737:cytoplasm|*|0032155:cell division site part	1001	45
Q8IC46	MAL7P1.7	Putative uncharacterized protein MAL7P1.7;	x	x	x	P17443	murG	UDP-N-acetylglucosamine--N-acetylmuramyl-(pentapeptide) pyrophosphoryl-undecaprenol N-acetylglucosamine transferase;	0050511:undecaprenyldiphospho-muramoylpentapeptide beta-N-acetylglucosaminyltransferase activity|*|0016740:transferase activity|*|0016757:transferase activity, transferring glycosyl groups|*|0016758:transferase activity, transferring hexosyl groups|*|0030246:carbohydrate binding	0007047:cell wall organization|*|0009252:peptidoglycan biosynthetic process|*|0008360:regulation of cell shape|*|0051301:cell division|*|0005975:carbohydrate metabolic process|*|0007049:cell cycle|*|0030259:lipid glycosylation|*|0019277:UDP-N-acetylgalactosamine biosynthetic process	0016020:membrane|*|0005886:plasma membrane	1001	45
Q8IEC7	PF13_0103	Putative uncharacterized protein;	x	x	x	P06965	dicC	Repressor protein of division inhibition gene dicB;	0003677:DNA binding	0045449:regulation of transcription|*|0007049:cell cycle|*|0006350:transcription|*|0051301:cell division	x	1001	45
Q8IEF0	PF13_0091	Putative uncharacterized protein;	0005515:protein binding	x	x	P0ABG7	mrdB	Rod shape-determining protein rodA;	x	0007049:cell cycle|*|0008360:regulation of cell shape	0016021:integral to membrane|*|0005886:plasma membrane|*|0016020:membrane	1001	45
Q8I1Y5	PFD0210c	Pbs36 homologue;	x	x	x	P0A6S5	ftsB	Cell division protein ftsB;	x	0051301:cell division|*|0007049:cell cycle	0016020:membrane|*|0005886:plasma membrane|*|0000935:barrier septum|*|0016021:integral to membrane	1001	45
Q8ID53	MAL13P1.328	DNA topoisomerase VI, B subunit, putative;	0016853:isomerase activity|*|0005524:ATP binding	x	x	P0A9R7	ftsE	Cell division ATP-binding protein ftsE;	0005524:ATP binding|*|0016887:ATPase activity|*|0017111:nucleoside-triphosphatase activity|*|0005515:protein binding|*|0000166:nucleotide binding	0051301:cell division|*|0000910:cytokinesis|*|0007049:cell cycle|*|0046677:response to antibiotic	0005737:cytoplasm|*|0032155:cell division site part|*|0000300:peripheral to membrane of membrane fraction	1001	46
Q8I0X2	PFL2570w	Acyl-CoA synthetase, PfACS3;	0016874:ligase activity|*|0004467:long-chain-fatty-acid-CoA ligase activity|*|0003824:catalytic activity	0008152:metabolic process	x	P06965	dicC	Repressor protein of division inhibition gene dicB;	0003677:DNA binding	0045449:regulation of transcription|*|0007049:cell cycle|*|0006350:transcription|*|0051301:cell division	x	1001	46
Q8IKX3	PF14_0478	NADPH-cytochrome p450 reductase;	0016491:oxidoreductase activity|*|0010181:FMN binding	0055114:oxidation reduction	x	P0A9A6	ftsZ	Cell division protein ftsZ;	0005515:protein binding|*|0003924:GTPase activity|*|0005525:GTP binding|*|0000166:nucleotide binding	0051258:protein polymerization|*|0051301:cell division|*|0007049:cell cycle|*|0000917:barrier septum formation	0043234:protein complex|*|0005737:cytoplasm|*|0032155:cell division site part	1001	46
Q8I398	PFI0250c	Putative uncharacterized protein;	x	x	x	P0AF36	zapB	Cell division protein zapB;	x	0000917:barrier septum formation|*|0007049:cell cycle|*|0043093:binary fission|*|0051301:cell division	0032155:cell division site part|*|0005737:cytoplasm	1001	46
Q8IHX8	PF11_0398	Conserved Plasmodium protein;	x	x	x	P22524	mukE	Chromosome partition protein mukE;	0005515:protein binding	0007049:cell cycle|*|0007059:chromosome segregation|*|0051301:cell division|*|0030261:chromosome condensation	0005737:cytoplasm|*|0009295:nucleoid	1001	46
O96189	PFB0480w	Qa-SNARE protein;	0005515:protein binding	0016192:vesicle-mediated transport	0016020:membrane	P0A6F5	groL	60 kDa chaperonin;	0005515:protein binding|*|0005524:ATP binding|*|0016887:ATPase activity|*|0042802:identical protein binding|*|0000166:nucleotide binding|*|0051082:unfolded protein binding	0051301:cell division|*|0044267:cellular protein metabolic process|*|0006457:protein folding|*|0009408:response to heat|*|0007049:cell cycle|*|0042963:phage assembly	0005737:cytoplasm|*|0016020:membrane|*|0005829:cytosol	1001	46
Q9TY99	PFB0100c	Knob-associated histidine-rich protein;	x	x	x	P22523	mukB	Chromosome partition protein mukB;	0005524:ATP binding|*|0000166:nucleotide binding|*|0005515:protein binding|*|0003677:DNA binding|*|0005525:GTP binding	0051301:cell division|*|0030261:chromosome condensation|*|0007059:chromosome segregation|*|0007049:cell cycle	0000796:condensin complex|*|0005737:cytoplasm|*|0009295:nucleoid	1001	46
Q8IK14	PF10_0026	Tryptophan-rich antigen 3, putative;	x	x	x	P0A850	tig	Trigger factor;	0005515:protein binding|*|0003755:peptidyl-prolyl cis-trans isomerase activity|*|0016853:isomerase activity	0015031:protein transport|*|0006457:protein folding|*|0051083:'de novo' cotranslational protein folding|*|0051301:cell division|*|0007049:cell cycle	0016020:membrane|*|0044444:cytoplasmic part|*|0005829:cytosol	190	47
Q8IJN7	PF10_0155	Enolase;	0000287:magnesium ion binding|*|0004634:phosphopyruvate hydratase activity|*|0046872:metal ion binding|*|0016829:lyase activity	0006096:glycolysis	0000015:phosphopyruvate hydratase complex|*|0005737:cytoplasm	P24228	dacB	D-alanyl-D-alanine carboxypeptidase dacB;	0004180:carboxypeptidase activity|*|0004185:serine-type carboxypeptidase activity|*|0016787:hydrolase activity|*|0005515:protein binding|*|0009002:serine-type D-Ala-D-Ala carboxypeptidase activity|*|0004175:endopeptidase activity|*|0008658:penicillin binding	0009253:peptidoglycan catabolic process|*|0010382:cellular cell wall metabolic process|*|0008360:regulation of cell shape|*|0009252:peptidoglycan biosynthetic process|*|0007047:cell wall organization|*|0000910:cytokinesis|*|0009254:peptidoglycan turnover|*|0000270:peptidoglycan metabolic process|*|0046677:response to antibiotic|*|0051301:cell division|*|0043093:binary fission|*|0007049:cell cycle…	0042597:periplasmic space|*|0030288:outer membrane-bounded periplasmic space	303	47
Q8I6U4	PF11_0165	Falcipain-2A;	0008233:peptidase activity|*|0008234:cysteine-type peptidase activity|*|0016787:hydrolase activity|*|0004197:cysteine-type endopeptidase activity	0006508:proteolysis	x	P0A6S5	ftsB	Cell division protein ftsB;	x	0051301:cell division|*|0007049:cell cycle	0016020:membrane|*|0005886:plasma membrane|*|0000935:barrier septum|*|0016021:integral to membrane	1001	47
Q8IKA6	PF14_0700	DNAJ protein, putative;	0031072:heat shock protein binding	x	x	P0AC30	ftsX	Cell division protein ftsX;	0005515:protein binding	0000910:cytokinesis|*|0007049:cell cycle|*|0051301:cell division	0032155:cell division site part|*|0016020:membrane|*|0005886:plasma membrane|*|0016021:integral to membrane	1001	47
O96191	PFB0490c	Conserved Plasmodium protein;	x	x	x	P0A6F5	groL	60 kDa chaperonin;	0005515:protein binding|*|0005524:ATP binding|*|0016887:ATPase activity|*|0042802:identical protein binding|*|0000166:nucleotide binding|*|0051082:unfolded protein binding	0051301:cell division|*|0044267:cellular protein metabolic process|*|0006457:protein folding|*|0009408:response to heat|*|0007049:cell cycle|*|0042963:phage assembly	0005737:cytoplasm|*|0016020:membrane|*|0005829:cytosol	1001	47
Q8IE65	MAL13P1.137	Putative uncharacterized protein m26-32-10;	x	x	x	P06965	dicC	Repressor protein of division inhibition gene dicB;	0003677:DNA binding	0045449:regulation of transcription|*|0007049:cell cycle|*|0006350:transcription|*|0051301:cell division	x	1001	47
Q8IIN7	PF11_0131	Conserved Plasmodium protein;	0005524:ATP binding|*|0016887:ATPase activity	x	x	P14900	murD	UDP-N-acetylmuramoylalanine--D-glutamate ligase;	0016874:ligase activity|*|0005524:ATP binding|*|0008764:UDP-N-acetylmuramoylalanine-D-glutamate ligase activity|*|0005515:protein binding|*|0005488:binding|*|0003824:catalytic activity|*|0000166:nucleotide binding	0009058:biosynthetic process|*|0008360:regulation of cell shape|*|0051301:cell division|*|0009273:peptidoglycan-based cell wall biogenesis|*|0009252:peptidoglycan biosynthetic process|*|0008152:metabolic process|*|0007049:cell cycle|*|0007047:cell wall organization	0005737:cytoplasm	128	48
Q8IB24	PF08_0054	Heat shock 70 kDa protein;	0005524:ATP binding|*|0000166:nucleotide binding	0006950:response to stress	x	P0A6F9	groS	10 kDa chaperonin;	0005515:protein binding|*|0005524:ATP binding|*|0051082:unfolded protein binding	0042963:phage assembly|*|0006457:protein folding|*|0007049:cell cycle|*|0009408:response to heat|*|0051301:cell division	0005737:cytoplasm|*|0005829:cytosol	1001	48
O96201	PFB0540w	Conserved Plasmodium protein;	x	x	x	P0A6F5	groL	60 kDa chaperonin;	0005515:protein binding|*|0005524:ATP binding|*|0016887:ATPase activity|*|0042802:identical protein binding|*|0000166:nucleotide binding|*|0051082:unfolded protein binding	0051301:cell division|*|0044267:cellular protein metabolic process|*|0006457:protein folding|*|0009408:response to heat|*|0007049:cell cycle|*|0042963:phage assembly	0005737:cytoplasm|*|0016020:membrane|*|0005829:cytosol	1001	48
O96227	PFB0670c	Conserved Plasmodium protein;	x	x	x	P0ABG7	mrdB	Rod shape-determining protein rodA;	x	0007049:cell cycle|*|0008360:regulation of cell shape	0016021:integral to membrane|*|0005886:plasma membrane|*|0016020:membrane	1001	48
Q8ILR0	PF14_0184	Putative uncharacterized protein;	x	x	x	P06965	dicC	Repressor protein of division inhibition gene dicB;	0003677:DNA binding	0045449:regulation of transcription|*|0007049:cell cycle|*|0006350:transcription|*|0051301:cell division	x	1001	48
Q8IJI3	PF10_0214	RNA binding protein, putative;	0000166:nucleotide binding|*|0003676:nucleic acid binding	x	x	P0A9R7	ftsE	Cell division ATP-binding protein ftsE;	0005524:ATP binding|*|0016887:ATPase activity|*|0017111:nucleoside-triphosphatase activity|*|0005515:protein binding|*|0000166:nucleotide binding	0051301:cell division|*|0000910:cytokinesis|*|0007049:cell cycle|*|0046677:response to antibiotic	0005737:cytoplasm|*|0032155:cell division site part|*|0000300:peripheral to membrane of membrane fraction	1001	48
Q8I390	PFI0290c	Beta subunit of coatomer complex, putative;	0005198:structural molecule activity|*|0005515:protein binding	0016192:vesicle-mediated transport|*|0006886:intracellular protein transport	0030117:membrane coat	P06966	dicA	HTH-type transcriptional regulator dicA;	0003677:DNA binding|*|0043565:sequence-specific DNA binding|*|0016564:transcription repressor activity	0006350:transcription|*|0045449:regulation of transcription|*|0051301:cell division|*|0007049:cell cycle	x	1001	48
Q8IJX8	PF10_0063	DNA/RNA-binding protein, putative;	0003676:nucleic acid binding	x	x	P0A6F9	groS	10 kDa chaperonin;	0005515:protein binding|*|0005524:ATP binding|*|0051082:unfolded protein binding	0042963:phage assembly|*|0006457:protein folding|*|0007049:cell cycle|*|0009408:response to heat|*|0051301:cell division	0005737:cytoplasm|*|0005829:cytosol	1001	49
Q8I5C9	PFL1400c	Conserved Plasmodium protein;	x	x	x	P75949	nagZ	Beta-hexosaminidase;	0016798:hydrolase activity, acting on glycosyl bonds|*|0004563:beta-N-acetylhexosaminidase activity|*|0004553:hydrolase activity, hydrolyzing O-glycosyl compounds|*|0016787:hydrolase activity	0005975:carbohydrate metabolic process|*|0008152:metabolic process|*|0009252:peptidoglycan biosynthetic process|*|0009254:peptidoglycan turnover|*|0007049:cell cycle|*|0008360:regulation of cell shape|*|0051301:cell division|*|0007047:cell wall organization	0005737:cytoplasm	1001	49
Q8IBF2	MAL7P1.171	Putative uncharacterized protein;	x	x	x	P17443	murG	UDP-N-acetylglucosamine--N-acetylmuramyl-(pentapeptide) pyrophosphoryl-undecaprenol N-acetylglucosamine transferase;	0050511:undecaprenyldiphospho-muramoylpentapeptide beta-N-acetylglucosaminyltransferase activity|*|0016740:transferase activity|*|0016757:transferase activity, transferring glycosyl groups|*|0016758:transferase activity, transferring hexosyl groups|*|0030246:carbohydrate binding	0007047:cell wall organization|*|0009252:peptidoglycan biosynthetic process|*|0008360:regulation of cell shape|*|0051301:cell division|*|0005975:carbohydrate metabolic process|*|0007049:cell cycle|*|0030259:lipid glycosylation|*|0019277:UDP-N-acetylgalactosamine biosynthetic process	0016020:membrane|*|0005886:plasma membrane	1001	49
Q8IKL8	PF14_0586	Putative uncharacterized protein;	x	x	x	P10121	ftsY	Cell division protein ftsY;	0005525:GTP binding|*|0000166:nucleotide binding|*|0003723:RNA binding|*|0017111:nucleoside-triphosphatase activity|*|0005515:protein binding	0007049:cell cycle|*|0006614:SRP-dependent cotranslational protein targeting to membrane|*|0051301:cell division	0030529:ribonucleoprotein complex|*|0005886:plasma membrane|*|0016020:membrane	316	49
Q8IM45	PF14_0046	Putative uncharacterized protein;	x	x	x	P0A6S5	ftsB	Cell division protein ftsB;	x	0051301:cell division|*|0007049:cell cycle	0016020:membrane|*|0005886:plasma membrane|*|0000935:barrier septum|*|0016021:integral to membrane	1001	49
Q8ILR6	PF14_0178	Ubiquitin fusion degradation protein UFD1, putative;	x	0006511:ubiquitin-dependent protein catabolic process	x	P37773	mpl	UDP-N-acetylmuramate:L-alanyl-gamma-D-glutamyl-meso-diaminopimelate ligase;	0016874:ligase activity|*|0005524:ATP binding|*|0005488:binding|*|0000166:nucleotide binding|*|0005515:protein binding|*|0003824:catalytic activity|*|0016881:acid-amino acid ligase activity	0007047:cell wall organization|*|0008360:regulation of cell shape|*|0051301:cell division|*|0009252:peptidoglycan biosynthetic process|*|0009058:biosynthetic process|*|0008152:metabolic process|*|0007049:cell cycle	0005576:extracellular region|*|0005737:cytoplasm	1001	49
Q8I3J5	PFE1345c	Minichromosome maintenance protein 3, putative;	0003677:DNA binding|*|0000166:nucleotide binding|*|0017111:nucleoside-triphosphatase activity|*|0005524:ATP binding	0006270:DNA replication initiation|*|0006260:DNA replication	0005634:nucleus	P0AAI3	ftsH	Cell division protease ftsH;	0004222:metalloendopeptidase activity|*|0005524:ATP binding|*|0016787:hydrolase activity|*|0046872:metal ion binding|*|0008270:zinc ion binding|*|0016887:ATPase activity|*|0005515:protein binding|*|0017111:nucleoside-triphosphatase activity|*|0000166:nucleotide binding|*|0008233:peptidase activity|*|0030145:manganese ion binding|*|0008237:metallopeptidase activity|*|0043273:CTPase activity	0006508:proteolysis|*|0030163:protein catabolic process|*|0051301:cell division|*|0007049:cell cycle	0016020:membrane|*|0005886:plasma membrane|*|0016021:integral to membrane	1001	50
O96217	PFB0620w	Conserved Plasmodium protein;	x	x	x	P0A6F5	groL	60 kDa chaperonin;	0005515:protein binding|*|0005524:ATP binding|*|0016887:ATPase activity|*|0042802:identical protein binding|*|0000166:nucleotide binding|*|0051082:unfolded protein binding	0051301:cell division|*|0044267:cellular protein metabolic process|*|0006457:protein folding|*|0009408:response to heat|*|0007049:cell cycle|*|0042963:phage assembly	0005737:cytoplasm|*|0016020:membrane|*|0005829:cytosol	1001	50
Q8I247	PFA_0475c	Putative uncharacterized protein;	x	x	x	P10121	ftsY	Cell division protein ftsY;	0005525:GTP binding|*|0000166:nucleotide binding|*|0003723:RNA binding|*|0017111:nucleoside-triphosphatase activity|*|0005515:protein binding	0007049:cell cycle|*|0006614:SRP-dependent cotranslational protein targeting to membrane|*|0051301:cell division	0030529:ribonucleoprotein complex|*|0005886:plasma membrane|*|0016020:membrane	1001	50
Q8IBQ0	PF07_0084	Putative uncharacterized protein;	x	x	x	P0AEZ3	minD	Septum site-determining protein minD;	0005524:ATP binding|*|0000166:nucleotide binding|*|0016887:ATPase activity	0000917:barrier septum formation|*|0000918:selection of site for barrier septum formation|*|0051301:cell division|*|0007049:cell cycle	0005886:plasma membrane|*|0016020:membrane	1001	50
Q8IJM3	PF10_0171	Conserved Plasmodium protein;	x	x	x	P0ABG7	mrdB	Rod shape-determining protein rodA;	x	0007049:cell cycle|*|0008360:regulation of cell shape	0016021:integral to membrane|*|0005886:plasma membrane|*|0016020:membrane	1001	50
Q8IFN0	PFD1115c	Uncharacterized protein PFD1115c;	0003674:molecular_function	0044403:symbiosis, encompassing mutualism through parasitism	0016020:membrane|*|0016021:integral to membrane	P24181	acrF	Acriflavine resistance protein F;	0005215:transporter activity	0051301:cell division|*|0006810:transport|*|0007049:cell cycle	0005886:plasma membrane|*|0016021:integral to membrane|*|0016020:membrane	1001	50
Q8IID3	PF11_0241	Myb-like DNA-binding domain, putative;	0003677:DNA binding	x	x	P07026	sdiA	Regulatory protein sdiA;	0000156:two-component response regulator activity|*|0003700:transcription factor activity|*|0043565:sequence-specific DNA binding|*|0003677:DNA binding	0006355:regulation of transcription, DNA-dependent|*|0007049:cell cycle|*|0051301:cell division|*|0006350:transcription|*|0045449:regulation of transcription|*|0000160:two-component signal transduction system (phosphorelay)	0005622:intracellular	285	51
Q8IKV9	PF14_0492	Protein phosphatase 2b regulatory subunit, putative;	0005509:calcium ion binding	x	x	P0AEZ3	minD	Septum site-determining protein minD;	0005524:ATP binding|*|0000166:nucleotide binding|*|0016887:ATPase activity	0000917:barrier septum formation|*|0000918:selection of site for barrier septum formation|*|0051301:cell division|*|0007049:cell cycle	0005886:plasma membrane|*|0016020:membrane	1001	51
O96212	PFB0595w	Heat shock 40 kDa protein, putative;	0051082:unfolded protein binding|*|0031072:heat shock protein binding	0006457:protein folding|*|0006950:response to stress	x	P24228	dacB	D-alanyl-D-alanine carboxypeptidase dacB;	0004180:carboxypeptidase activity|*|0004185:serine-type carboxypeptidase activity|*|0016787:hydrolase activity|*|0005515:protein binding|*|0009002:serine-type D-Ala-D-Ala carboxypeptidase activity|*|0004175:endopeptidase activity|*|0008658:penicillin binding	0009253:peptidoglycan catabolic process|*|0010382:cellular cell wall metabolic process|*|0008360:regulation of cell shape|*|0009252:peptidoglycan biosynthetic process|*|0007047:cell wall organization|*|0000910:cytokinesis|*|0009254:peptidoglycan turnover|*|0000270:peptidoglycan metabolic process|*|0046677:response to antibiotic|*|0051301:cell division|*|0043093:binary fission|*|0007049:cell cycle…	0042597:periplasmic space|*|0030288:outer membrane-bounded periplasmic space	1001	51
Q8I3L5	PFE1245w	Putative uncharacterized protein;	0046872:metal ion binding|*|0008270:zinc ion binding|*|0003676:nucleic acid binding	x	x	P10121	ftsY	Cell division protein ftsY;	0005525:GTP binding|*|0000166:nucleotide binding|*|0003723:RNA binding|*|0017111:nucleoside-triphosphatase activity|*|0005515:protein binding	0007049:cell cycle|*|0006614:SRP-dependent cotranslational protein targeting to membrane|*|0051301:cell division	0030529:ribonucleoprotein complex|*|0005886:plasma membrane|*|0016020:membrane	1001	51
Q8IC10	MAL7P1.24	Cdk105, putative;	x	x	x	P0A8P8	xerD	Tyrosine recombinase xerD;	0003677:DNA binding|*|0009009:site-specific recombinase activity|*|0009037:tyrosine-based site-specific recombinase activity	0007059:chromosome segregation|*|0015074:DNA integration|*|0006310:DNA recombination|*|0007049:cell cycle|*|0051301:cell division|*|0006276:plasmid maintenance	0005737:cytoplasm|*|0048476:Holliday junction resolvase complex	1001	51
Q8I5I3	PFL1125w	Phospholipid-transporting ATPase, putative;	0000166:nucleotide binding|*|0005524:ATP binding|*|0015662:ATPase activity, coupled to transmembrane movement of ions, phosphorylative mechanism|*|0000287:magnesium ion binding|*|0004012:phospholipid-translocating ATPase activity|*|0016787:hydrolase activity|*|0016820:hydrolase activity, acting on acid anhydrides, catalyzing transmembrane movement of substances	0006754:ATP biosynthetic process|*|0015914:phospholipid transport	0016020:membrane|*|0016021:integral to membrane	P60472	uppS	Undecaprenyl pyrophosphate synthase;	0016765:transferase activity, transferring alkyl or aryl (other than methyl) groups|*|0016740:transferase activity|*|0008834:di-trans,poly-cis-decaprenylcistransferase activity	0009252:peptidoglycan biosynthetic process|*|0008360:regulation of cell shape|*|0051301:cell division|*|0007047:cell wall organization|*|0007049:cell cycle|*|0016094:polyprenol biosynthetic process	0005737:cytoplasm	1001	51
Q8I4Z3	PFL2100w	Ubiquitin conjugating enzyme E2, putative;	0019787:small conjugating protein ligase activity	0043687:post-translational protein modification|*|0051246:regulation of protein metabolic process	x	P0A734	minE	Cell division topological specificity factor;	x	0032955:regulation of barrier septum formation|*|0051301:cell division|*|0007049:cell cycle|*|0051302:regulation of cell division	x	1001	51
Q8IJ77	PF10_0322	S-adenosylmethionine decarboxylase-ornithine decarboxylase;	0003824:catalytic activity|*|0004014:adenosylmethionine decarboxylase activity	0006597:spermine biosynthetic process|*|0008295:spermidine biosynthetic process|*|0006596:polyamine biosynthetic process	x	P11557	damX	Protein damX;	x	0000910:cytokinesis|*|0007049:cell cycle|*|0051301:cell division	0005886:plasma membrane|*|0032155:cell division site part|*|0016021:integral to membrane|*|0016020:membrane	1001	52
Q8I3P2	PFE1105c	Putative uncharacterized protein;	x	x	x	P14900	murD	UDP-N-acetylmuramoylalanine--D-glutamate ligase;	0016874:ligase activity|*|0005524:ATP binding|*|0008764:UDP-N-acetylmuramoylalanine-D-glutamate ligase activity|*|0005515:protein binding|*|0005488:binding|*|0003824:catalytic activity|*|0000166:nucleotide binding	0009058:biosynthetic process|*|0008360:regulation of cell shape|*|0051301:cell division|*|0009273:peptidoglycan-based cell wall biogenesis|*|0009252:peptidoglycan biosynthetic process|*|0008152:metabolic process|*|0007049:cell cycle|*|0007047:cell wall organization	0005737:cytoplasm	1001	52
Q8I618	PFL0135w	Conserved Plasmodium protein;	x	x	0005634:nucleus	P0ABG7	mrdB	Rod shape-determining protein rodA;	x	0007049:cell cycle|*|0008360:regulation of cell shape	0016021:integral to membrane|*|0005886:plasma membrane|*|0016020:membrane	1001	52
Q8IL69	PF14_0380	Putative uncharacterized protein;	x	x	x	P0A9J0	rng	Ribonuclease G;	0008996:ribonuclease G activity|*|0003723:RNA binding|*|0004519:endonuclease activity|*|0004518:nuclease activity|*|0005515:protein binding|*|0004540:ribonuclease activity|*|0016787:hydrolase activity	0006396:RNA processing|*|0007049:cell cycle|*|0051301:cell division|*|0006364:rRNA processing	0005856:cytoskeleton|*|0005737:cytoplasm	1001	52
Q8I3Q7	PFE1020w	U6 snRNA-associated sm-like protein Lsm2, putative;	x	x	x	P18196	minC	Septum site-determining protein minC;	x	0000917:barrier septum formation|*|0051302:regulation of cell division|*|0007049:cell cycle|*|0051726:regulation of cell cycle|*|0051301:cell division	x	1001	52
Q8IBH7	PF07_0117	Eukaryotic translation initiation factor 2 alpha subunit, putative;	0003723:RNA binding|*|0003743:translation initiation factor activity	0006412:translation	0005850:eukaryotic translation initiation factor 2 complex	P22523	mukB	Chromosome partition protein mukB;	0005524:ATP binding|*|0000166:nucleotide binding|*|0005515:protein binding|*|0003677:DNA binding|*|0005525:GTP binding	0051301:cell division|*|0030261:chromosome condensation|*|0007059:chromosome segregation|*|0007049:cell cycle	0000796:condensin complex|*|0005737:cytoplasm|*|0009295:nucleoid	1001	52
Q8I5X4	PFL0355c	Conserved Plasmodium protein;	x	x	0005634:nucleus	P0ABG7	mrdB	Rod shape-determining protein rodA;	x	0007049:cell cycle|*|0008360:regulation of cell shape	0016021:integral to membrane|*|0005886:plasma membrane|*|0016020:membrane	1001	53
Q8IEJ2	PF13_0073	Putative uncharacterized protein;	x	x	x	P18196	minC	Septum site-determining protein minC;	x	0000917:barrier septum formation|*|0051302:regulation of cell division|*|0007049:cell cycle|*|0051726:regulation of cell cycle|*|0051301:cell division	x	1001	53
Q8IER5	PF13_0025	Putative uncharacterized protein;	x	x	x	P0ADS2	zapA	Cell division protein zapA;	x	0000917:barrier septum formation|*|0007049:cell cycle|*|0051301:cell division	0005737:cytoplasm	1001	53
Q8II52	PF11_0322	Conserved Plasmodium protein;	x	x	x	P14900	murD	UDP-N-acetylmuramoylalanine--D-glutamate ligase;	0016874:ligase activity|*|0005524:ATP binding|*|0008764:UDP-N-acetylmuramoylalanine-D-glutamate ligase activity|*|0005515:protein binding|*|0005488:binding|*|0003824:catalytic activity|*|0000166:nucleotide binding	0009058:biosynthetic process|*|0008360:regulation of cell shape|*|0051301:cell division|*|0009273:peptidoglycan-based cell wall biogenesis|*|0009252:peptidoglycan biosynthetic process|*|0008152:metabolic process|*|0007049:cell cycle|*|0007047:cell wall organization	0005737:cytoplasm	1001	53
Q8I463	PFE0185c	60S ribosomal protein L31, putative;	0003735:structural constituent of ribosome	0006412:translation	0005840:ribosome|*|0005622:intracellular	P0A9J0	rng	Ribonuclease G;	0008996:ribonuclease G activity|*|0003723:RNA binding|*|0004519:endonuclease activity|*|0004518:nuclease activity|*|0005515:protein binding|*|0004540:ribonuclease activity|*|0016787:hydrolase activity	0006396:RNA processing|*|0007049:cell cycle|*|0051301:cell division|*|0006364:rRNA processing	0005856:cytoskeleton|*|0005737:cytoplasm	1001	53
Q8IK02	PF10_0038	40S ribosomal protein S20e, putative;	0003735:structural constituent of ribosome	0006412:translation	0005840:ribosome|*|0005622:intracellular|*|0015935:small ribosomal subunit	P0A9R7	ftsE	Cell division ATP-binding protein ftsE;	0005524:ATP binding|*|0016887:ATPase activity|*|0017111:nucleoside-triphosphatase activity|*|0005515:protein binding|*|0000166:nucleotide binding	0051301:cell division|*|0000910:cytokinesis|*|0007049:cell cycle|*|0046677:response to antibiotic	0005737:cytoplasm|*|0032155:cell division site part|*|0000300:peripheral to membrane of membrane fraction	1001	53
O97318	PFC0865w	RNA binding protein, putative;	0003676:nucleic acid binding|*|0000166:nucleotide binding	x	x	P06965	dicC	Repressor protein of division inhibition gene dicB;	0003677:DNA binding	0045449:regulation of transcription|*|0007049:cell cycle|*|0006350:transcription|*|0051301:cell division	x	1001	53
Q8IJP9	PF10_0143	Transcriptional activator ADA2, putative;	0008270:zinc ion binding|*|0003677:DNA binding	x	x	P22524	mukE	Chromosome partition protein mukE;	0005515:protein binding	0007049:cell cycle|*|0007059:chromosome segregation|*|0051301:cell division|*|0030261:chromosome condensation	0005737:cytoplasm|*|0009295:nucleoid	1001	53
Q8IAN4	PF08_0126	DNA repair protein rad54, putative;	0005524:ATP binding|*|0003677:DNA binding|*|0004386:helicase activity|*|0003676:nucleic acid binding	x	x	P11557	damX	Protein damX;	x	0000910:cytokinesis|*|0007049:cell cycle|*|0051301:cell division	0005886:plasma membrane|*|0032155:cell division site part|*|0016021:integral to membrane|*|0016020:membrane	663	54
Q8IDQ9	MAL13P1.214	Phosphoethanolamine N-methyltransferase;	0016740:transferase activity|*|0008825:cyclopropane-fatty-acyl-phospholipid synthase activity|*|0000234:phosphoethanolamine N-methyltransferase activity|*|0008168:methyltransferase activity	0008610:lipid biosynthetic process	x	P0A6S5	ftsB	Cell division protein ftsB;	x	0051301:cell division|*|0007049:cell cycle	0016020:membrane|*|0005886:plasma membrane|*|0000935:barrier septum|*|0016021:integral to membrane	1001	54
Q8IAV6	PF08_0089	Putative uncharacterized protein;	0005488:binding	x	x	P0AC30	ftsX	Cell division protein ftsX;	0005515:protein binding	0000910:cytokinesis|*|0007049:cell cycle|*|0051301:cell division	0032155:cell division site part|*|0016020:membrane|*|0005886:plasma membrane|*|0016021:integral to membrane	1001	54
Q9U0K8	PFD0385w	Putative uncharacterized protein;	x	x	x	P0ADS2	zapA	Cell division protein zapA;	x	0000917:barrier septum formation|*|0007049:cell cycle|*|0051301:cell division	0005737:cytoplasm	1001	54
Q8I2I8	PFI1590c	Putative uncharacterized protein;	0008262:importin-alpha export receptor activity|*|0005488:binding	0006886:intracellular protein transport|*|0008283:cell proliferation	0005634:nucleus|*|0005737:cytoplasm	P0AAI3	ftsH	Cell division protease ftsH;	0004222:metalloendopeptidase activity|*|0005524:ATP binding|*|0016787:hydrolase activity|*|0046872:metal ion binding|*|0008270:zinc ion binding|*|0016887:ATPase activity|*|0005515:protein binding|*|0017111:nucleoside-triphosphatase activity|*|0000166:nucleotide binding|*|0008233:peptidase activity|*|0030145:manganese ion binding|*|0008237:metallopeptidase activity|*|0043273:CTPase activity	0006508:proteolysis|*|0030163:protein catabolic process|*|0051301:cell division|*|0007049:cell cycle	0016020:membrane|*|0005886:plasma membrane|*|0016021:integral to membrane	624	54
Q8IIQ0	PF11_0118	Conserved Plasmodium protein;	0005515:protein binding	x	x	P09557	dicB	Division inhibition protein dicB;	x	0051302:regulation of cell division|*|0007049:cell cycle|*|0051301:cell division	x	1001	54
Q8IJW6	PF10_0075	Transcription factor with AP2 domain(S), putative;	0003677:DNA binding|*|0003700:transcription factor activity	0006355:regulation of transcription, DNA-dependent	x	P0AF36	zapB	Cell division protein zapB;	x	0000917:barrier septum formation|*|0007049:cell cycle|*|0043093:binary fission|*|0051301:cell division	0032155:cell division site part|*|0005737:cytoplasm	1001	54
O96229	PFB0680w	Rhoptry neck protein 6;	x	x	x	P0A6F5	groL	60 kDa chaperonin;	0005515:protein binding|*|0005524:ATP binding|*|0016887:ATPase activity|*|0042802:identical protein binding|*|0000166:nucleotide binding|*|0051082:unfolded protein binding	0051301:cell division|*|0044267:cellular protein metabolic process|*|0006457:protein folding|*|0009408:response to heat|*|0007049:cell cycle|*|0042963:phage assembly	0005737:cytoplasm|*|0016020:membrane|*|0005829:cytosol	1001	54
Q8IB11	PF08_0058	MAC/Perforin, putative;	x	x	x	P22524	mukE	Chromosome partition protein mukE;	0005515:protein binding	0007049:cell cycle|*|0007059:chromosome segregation|*|0051301:cell division|*|0030261:chromosome condensation	0005737:cytoplasm|*|0009295:nucleoid	1001	54
Q8IBY8	PF07_0042	Putative uncharacterized protein;	0003677:DNA binding	x	x	P07026	sdiA	Regulatory protein sdiA;	0000156:two-component response regulator activity|*|0003700:transcription factor activity|*|0043565:sequence-specific DNA binding|*|0003677:DNA binding	0006355:regulation of transcription, DNA-dependent|*|0007049:cell cycle|*|0051301:cell division|*|0006350:transcription|*|0045449:regulation of transcription|*|0000160:two-component signal transduction system (phosphorelay)	0005622:intracellular	1001	55
Q8I377	PFI0355c	ATP-dependent heat shock protein, putative;	0005515:protein binding|*|0017111:nucleoside-triphosphatase activity|*|0000166:nucleotide binding|*|0070011:peptidase activity, acting on L-amino acid peptides|*|0005524:ATP binding|*|0016887:ATPase activity	0006950:response to stress	0005737:cytoplasm|*|0009376:HslUV protease complex	P0AAI3	ftsH	Cell division protease ftsH;	0004222:metalloendopeptidase activity|*|0005524:ATP binding|*|0016787:hydrolase activity|*|0046872:metal ion binding|*|0008270:zinc ion binding|*|0016887:ATPase activity|*|0005515:protein binding|*|0017111:nucleoside-triphosphatase activity|*|0000166:nucleotide binding|*|0008233:peptidase activity|*|0030145:manganese ion binding|*|0008237:metallopeptidase activity|*|0043273:CTPase activity	0006508:proteolysis|*|0030163:protein catabolic process|*|0051301:cell division|*|0007049:cell cycle	0016020:membrane|*|0005886:plasma membrane|*|0016021:integral to membrane	1e-32	55
Q8I1Q8	PFD0870w	Putative uncharacterized protein;	x	x	x	P11557	damX	Protein damX;	x	0000910:cytokinesis|*|0007049:cell cycle|*|0051301:cell division	0005886:plasma membrane|*|0032155:cell division site part|*|0016021:integral to membrane|*|0016020:membrane	1001	55
Q8IAN9	MAL8P1.141	Putative uncharacterized protein;	x	x	x	P0AD68	ftsI	Peptidoglycan synthase ftsI;	0008658:penicillin binding|*|0005515:protein binding|*|0016757:transferase activity, transferring glycosyl groups|*|0008955:peptidoglycan glycosyltransferase activity|*|0003824:catalytic activity|*|0016740:transferase activity	0051301:cell division|*|0007047:cell wall organization|*|0009252:peptidoglycan biosynthetic process|*|0046677:response to antibiotic|*|0042493:response to drug|*|0009273:peptidoglycan-based cell wall biogenesis|*|0008360:regulation of cell shape|*|0007049:cell cycle	0032155:cell division site part|*|0005886:plasma membrane|*|0031226:intrinsic to plasma membrane|*|0016021:integral to membrane|*|0005887:integral to plasma membrane|*|0016020:membrane	1001	55
Q8ILQ4	PF14_0190	Putative uncharacterized protein;	x	x	x	P22188	murE	UDP-N-acetylmuramoyl-L-alanyl-D-glutamate--2,6-diaminopimelate ligase;	0005515:protein binding|*|0047482:UDP-N-acetylmuramoyl-L-alanyl-D-glutamate-L-lysine ligase activity|*|0005524:ATP binding|*|0008765:UDP-N-acetylmuramoylalanyl-D-glutamate-2,6-diaminopimelate ligase activity|*|0016881:acid-amino acid ligase activity|*|0016874:ligase activity|*|0000166:nucleotide binding	0007049:cell cycle|*|0051301:cell division|*|0007047:cell wall organization|*|0009252:peptidoglycan biosynthetic process|*|0009273:peptidoglycan-based cell wall biogenesis|*|0009058:biosynthetic process|*|0008360:regulation of cell shape	0005737:cytoplasm	1001	55
Q8I592	PFL1590c	Elongation factor G, putative;	0005525:GTP binding|*|0003746:translation elongation factor activity|*|0000166:nucleotide binding|*|0003924:GTPase activity	0006414:translational elongation	0005622:intracellular	P10121	ftsY	Cell division protein ftsY;	0005525:GTP binding|*|0000166:nucleotide binding|*|0003723:RNA binding|*|0017111:nucleoside-triphosphatase activity|*|0005515:protein binding	0007049:cell cycle|*|0006614:SRP-dependent cotranslational protein targeting to membrane|*|0051301:cell division	0030529:ribonucleoprotein complex|*|0005886:plasma membrane|*|0016020:membrane	1001	55
O97247	PFC0285c	T-complex protein beta subunit, putative;	0051082:unfolded protein binding|*|0005524:ATP binding|*|0005515:protein binding|*|0000166:nucleotide binding	0006457:protein folding|*|0044267:cellular protein metabolic process	0005737:cytoplasm	P29131	ftsN	Cell division protein ftsN;	0005515:protein binding	0007049:cell cycle|*|0051301:cell division|*|0000910:cytokinesis|*|0033205:cytokinesis during cell cycle|*|0000917:barrier septum formation	0016020:membrane|*|0005886:plasma membrane|*|0044457:cell septum part|*|0016021:integral to membrane|*|0005624:membrane fraction	1001	56
Q8IHV8	PF11_0418	Conserved Plasmodium protein;	0003682:chromatin binding	0006333:chromatin assembly or disassembly	0005634:nucleus|*|0000785:chromatin	P06136	ftsQ	Cell division protein ftsQ;	x	0051301:cell division|*|0000917:barrier septum formation|*|0007049:cell cycle	0005886:plasma membrane|*|0016021:integral to membrane|*|0016020:membrane	1001	56
Q8IBH9	PF07_0115	Cation transporting ATPase, cation transporter;	0005524:ATP binding|*|0015662:ATPase activity, coupled to transmembrane movement of ions, phosphorylative mechanism|*|0000166:nucleotide binding|*|0016820:hydrolase activity, acting on acid anhydrides, catalyzing transmembrane movement of substances|*|0016787:hydrolase activity	0006754:ATP biosynthetic process	0016021:integral to membrane|*|0016020:membrane	P0AAI3	ftsH	Cell division protease ftsH;	0004222:metalloendopeptidase activity|*|0005524:ATP binding|*|0016787:hydrolase activity|*|0046872:metal ion binding|*|0008270:zinc ion binding|*|0016887:ATPase activity|*|0005515:protein binding|*|0017111:nucleoside-triphosphatase activity|*|0000166:nucleotide binding|*|0008233:peptidase activity|*|0030145:manganese ion binding|*|0008237:metallopeptidase activity|*|0043273:CTPase activity	0006508:proteolysis|*|0030163:protein catabolic process|*|0051301:cell division|*|0007049:cell cycle	0016020:membrane|*|0005886:plasma membrane|*|0016021:integral to membrane	483	56
Q8IAR7	MAL8P1.125	Tyrosyl-tRNA synthetase, putative;	0005524:ATP binding|*|0004812:aminoacyl-tRNA ligase activity|*|0016874:ligase activity|*|0000166:nucleotide binding|*|0004831:tyrosine-tRNA ligase activity	0006418:tRNA aminoacylation for protein translation|*|0006412:translation|*|0006437:tyrosyl-tRNA aminoacylation	0005737:cytoplasm	P17952	murC	UDP-N-acetylmuramate--L-alanine ligase;	0005524:ATP binding|*|0008763:UDP-N-acetylmuramate-L-alanine ligase activity|*|0000166:nucleotide binding|*|0003824:catalytic activity|*|0005488:binding|*|0005515:protein binding|*|0016874:ligase activity|*|0000287:magnesium ion binding	0008360:regulation of cell shape|*|0009252:peptidoglycan biosynthetic process|*|0009058:biosynthetic process|*|0007049:cell cycle|*|0009273:peptidoglycan-based cell wall biogenesis|*|0007047:cell wall organization|*|0051301:cell division|*|0008152:metabolic process	0005737:cytoplasm	1001	56
P62203	PF14_0323	Calmodulin;	0005509:calcium ion binding	x	x	P0A6F9	groS	10 kDa chaperonin;	0005515:protein binding|*|0005524:ATP binding|*|0051082:unfolded protein binding	0042963:phage assembly|*|0006457:protein folding|*|0007049:cell cycle|*|0009408:response to heat|*|0051301:cell division	0005737:cytoplasm|*|0005829:cytosol	1001	56
Q8IKF5	PF14_0650	Putative uncharacterized protein;	x	x	x	P0AEN4	ftsL	Cell division protein ftsL;	x	0007049:cell cycle|*|0051301:cell division	0016021:integral to membrane|*|0005886:plasma membrane|*|0016020:membrane	1001	56
Q8I630	PFL0075w	XPA binding protein 1, putative;	0000166:nucleotide binding	x	x	P0ABG4	ftsW	Cell division protein ftsW;	0005515:protein binding	0051301:cell division|*|0007049:cell cycle|*|0009252:peptidoglycan biosynthetic process|*|0008360:regulation of cell shape|*|0007047:cell wall organization|*|0000910:cytokinesis	0005886:plasma membrane|*|0016021:integral to membrane|*|0016020:membrane|*|0032155:cell division site part	1001	56
Q8ID28	MAL13P1.343	Proteasome regulatory subunit, putative;	x	x	0000502:proteasome complex	P18196	minC	Septum site-determining protein minC;	x	0000917:barrier septum formation|*|0051302:regulation of cell division|*|0007049:cell cycle|*|0051726:regulation of cell cycle|*|0051301:cell division	x	1001	56
Q8IJ49	PF10_0351	Probable protein;	0005488:binding|*|0003723:RNA binding	x	x	P0A8P6	xerC	Tyrosine recombinase xerC;	0003677:DNA binding|*|0009009:site-specific recombinase activity|*|0009037:tyrosine-based site-specific recombinase activity	0006310:DNA recombination|*|0007049:cell cycle|*|0015074:DNA integration|*|0006276:plasmid maintenance|*|0007059:chromosome segregation|*|0051301:cell division|*|0042150:plasmid recombination	0005737:cytoplasm|*|0048476:Holliday junction resolvase complex	1001	56
Q8I0V4	PFL1070c	Endoplasmin homolog, putative;	0005524:ATP binding|*|0051082:unfolded protein binding	0006950:response to stress|*|0006457:protein folding	0005737:cytoplasm	P0AEZ3	minD	Septum site-determining protein minD;	0005524:ATP binding|*|0000166:nucleotide binding|*|0016887:ATPase activity	0000917:barrier septum formation|*|0000918:selection of site for barrier septum formation|*|0051301:cell division|*|0007049:cell cycle	0005886:plasma membrane|*|0016020:membrane	1001	57
Q8IJT1	PF10_0111	Proteasome subunit beta type;	0004175:endopeptidase activity|*|0016787:hydrolase activity|*|0004298:threonine-type endopeptidase activity|*|0008233:peptidase activity	0051603:proteolysis involved in cellular protein catabolic process	0005737:cytoplasm|*|0005839:proteasome core complex|*|0005634:nucleus|*|0000502:proteasome complex	P17443	murG	UDP-N-acetylglucosamine--N-acetylmuramyl-(pentapeptide) pyrophosphoryl-undecaprenol N-acetylglucosamine transferase;	0050511:undecaprenyldiphospho-muramoylpentapeptide beta-N-acetylglucosaminyltransferase activity|*|0016740:transferase activity|*|0016757:transferase activity, transferring glycosyl groups|*|0016758:transferase activity, transferring hexosyl groups|*|0030246:carbohydrate binding	0007047:cell wall organization|*|0009252:peptidoglycan biosynthetic process|*|0008360:regulation of cell shape|*|0051301:cell division|*|0005975:carbohydrate metabolic process|*|0007049:cell cycle|*|0030259:lipid glycosylation|*|0019277:UDP-N-acetylgalactosamine biosynthetic process	0016020:membrane|*|0005886:plasma membrane	1001	57
Q8ILL3	PF14_0230	60S ribosomal protein L5, putative;	0008097:5S rRNA binding|*|0003735:structural constituent of ribosome	0006412:translation	0005840:ribosome|*|0005622:intracellular	P18196	minC	Septum site-determining protein minC;	x	0000917:barrier septum formation|*|0051302:regulation of cell division|*|0007049:cell cycle|*|0051726:regulation of cell cycle|*|0051301:cell division	x	1001	57
Q8IK12	PF10_0028	RNA binding protein, putative;	0000166:nucleotide binding|*|0003676:nucleic acid binding	x	x	P20083	parE	DNA topoisomerase 4 subunit B;	0005524:ATP binding|*|0003918:DNA topoisomerase (ATP-hydrolyzing) activity|*|0003677:DNA binding|*|0003916:DNA topoisomerase activity|*|0016853:isomerase activity|*|0000166:nucleotide binding	0006265:DNA topological change|*|0030541:plasmid partitioning|*|0051276:chromosome organization|*|0007062:sister chromatid cohesion|*|0046677:response to antibiotic	0005694:chromosome|*|0005737:cytoplasm	1001	57
Q8I0W1	PFI1600w	mRNA processing protein, putative;	0000166:nucleotide binding|*|0003676:nucleic acid binding	x	x	P0A850	tig	Trigger factor;	0005515:protein binding|*|0003755:peptidyl-prolyl cis-trans isomerase activity|*|0016853:isomerase activity	0015031:protein transport|*|0006457:protein folding|*|0051083:'de novo' cotranslational protein folding|*|0051301:cell division|*|0007049:cell cycle	0016020:membrane|*|0044444:cytoplasmic part|*|0005829:cytosol	1001	57
O96245	PFB0760w	MtN3-like protein;	x	x	0016021:integral to membrane	P0A6F5	groL	60 kDa chaperonin;	0005515:protein binding|*|0005524:ATP binding|*|0016887:ATPase activity|*|0042802:identical protein binding|*|0000166:nucleotide binding|*|0051082:unfolded protein binding	0051301:cell division|*|0044267:cellular protein metabolic process|*|0006457:protein folding|*|0009408:response to heat|*|0007049:cell cycle|*|0042963:phage assembly	0005737:cytoplasm|*|0016020:membrane|*|0005829:cytosol	1001	57
Q8IJI4	PF10_0213	10b antigen, putative;	x	x	x	P0A9J0	rng	Ribonuclease G;	0008996:ribonuclease G activity|*|0003723:RNA binding|*|0004519:endonuclease activity|*|0004518:nuclease activity|*|0005515:protein binding|*|0004540:ribonuclease activity|*|0016787:hydrolase activity	0006396:RNA processing|*|0007049:cell cycle|*|0051301:cell division|*|0006364:rRNA processing	0005856:cytoskeleton|*|0005737:cytoplasm	1001	58
Q8I335	PFI0570w	GTP binding protein, putative;	0005525:GTP binding|*|0000166:nucleotide binding|*|0003924:GTPase activity	x	x	P10121	ftsY	Cell division protein ftsY;	0005525:GTP binding|*|0000166:nucleotide binding|*|0003723:RNA binding|*|0017111:nucleoside-triphosphatase activity|*|0005515:protein binding	0007049:cell cycle|*|0006614:SRP-dependent cotranslational protein targeting to membrane|*|0051301:cell division	0030529:ribonucleoprotein complex|*|0005886:plasma membrane|*|0016020:membrane	1001	58
Q8IBK2	PF07_0104	Kinesin-like protein, putative;	0003774:motor activity|*|0005524:ATP binding|*|0000166:nucleotide binding|*|0003777:microtubule motor activity	0007018:microtubule-based movement	0005874:microtubule	P0ABG4	ftsW	Cell division protein ftsW;	0005515:protein binding	0051301:cell division|*|0007049:cell cycle|*|0009252:peptidoglycan biosynthetic process|*|0008360:regulation of cell shape|*|0007047:cell wall organization|*|0000910:cytokinesis	0005886:plasma membrane|*|0016021:integral to membrane|*|0016020:membrane|*|0032155:cell division site part	1001	58
Q8IAN1	PF08_0127	Putative uncharacterized protein;	x	x	x	P22524	mukE	Chromosome partition protein mukE;	0005515:protein binding	0007049:cell cycle|*|0007059:chromosome segregation|*|0051301:cell division|*|0030261:chromosome condensation	0005737:cytoplasm|*|0009295:nucleoid	1001	58
O96266	PFB0870w	Conserved Plasmodium protein;	x	x	x	P0A6F5	groL	60 kDa chaperonin;	0005515:protein binding|*|0005524:ATP binding|*|0016887:ATPase activity|*|0042802:identical protein binding|*|0000166:nucleotide binding|*|0051082:unfolded protein binding	0051301:cell division|*|0044267:cellular protein metabolic process|*|0006457:protein folding|*|0009408:response to heat|*|0007049:cell cycle|*|0042963:phage assembly	0005737:cytoplasm|*|0016020:membrane|*|0005829:cytosol	1001	58
Q8I3F4	PFE1570c	Putative uncharacterized protein;	0003676:nucleic acid binding	x	0005622:intracellular	P18196	minC	Septum site-determining protein minC;	x	0000917:barrier septum formation|*|0051302:regulation of cell division|*|0007049:cell cycle|*|0051726:regulation of cell cycle|*|0051301:cell division	x	1001	58
Q8I531	PFL1900w	Transcription factor with AP2 domain(S), putative;	0003700:transcription factor activity	0006355:regulation of transcription, DNA-dependent	x	P0AFI2	parC	DNA topoisomerase 4 subunit A;	0003918:DNA topoisomerase (ATP-hydrolyzing) activity|*|0003916:DNA topoisomerase activity|*|0003677:DNA binding|*|0005524:ATP binding|*|0016853:isomerase activity	0006265:DNA topological change|*|0007059:chromosome segregation|*|0030541:plasmid partitioning|*|0006259:DNA metabolic process|*|0007062:sister chromatid cohesion|*|0006261:DNA-dependent DNA replication	0005694:chromosome|*|0005886:plasma membrane|*|0005737:cytoplasm|*|0019897:extrinsic to plasma membrane|*|0016020:membrane|*|0009330:DNA topoisomerase complex (ATP-hydrolyzing)	1001	58
Q8I6Z3	MAL7P1.118	PelOta protein homologue, putative;	x	0006412:translation	x	P0AEZ3	minD	Septum site-determining protein minD;	0005524:ATP binding|*|0000166:nucleotide binding|*|0016887:ATPase activity	0000917:barrier septum formation|*|0000918:selection of site for barrier septum formation|*|0051301:cell division|*|0007049:cell cycle	0005886:plasma membrane|*|0016020:membrane	1001	58
Q8I1Y0	PFD0240c	6-cysteine protein, putative;	x	x	x	P0A850	tig	Trigger factor;	0005515:protein binding|*|0003755:peptidyl-prolyl cis-trans isomerase activity|*|0016853:isomerase activity	0015031:protein transport|*|0006457:protein folding|*|0051083:'de novo' cotranslational protein folding|*|0051301:cell division|*|0007049:cell cycle	0016020:membrane|*|0044444:cytoplasmic part|*|0005829:cytosol	1001	58
Q8IET8	MAL13P1.14	ATP dependent DEAD-box helicase, putative;	0004386:helicase activity|*|0003676:nucleic acid binding|*|0005524:ATP binding|*|0008026:ATP-dependent helicase activity	x	x	P0AAI3	ftsH	Cell division protease ftsH;	0004222:metalloendopeptidase activity|*|0005524:ATP binding|*|0016787:hydrolase activity|*|0046872:metal ion binding|*|0008270:zinc ion binding|*|0016887:ATPase activity|*|0005515:protein binding|*|0017111:nucleoside-triphosphatase activity|*|0000166:nucleotide binding|*|0008233:peptidase activity|*|0030145:manganese ion binding|*|0008237:metallopeptidase activity|*|0043273:CTPase activity	0006508:proteolysis|*|0030163:protein catabolic process|*|0051301:cell division|*|0007049:cell cycle	0016020:membrane|*|0005886:plasma membrane|*|0016021:integral to membrane	1001	59
Q8I4U1	PFL2365w	Protein phosphatase, putative;	0003824:catalytic activity	x	x	P22524	mukE	Chromosome partition protein mukE;	0005515:protein binding	0007049:cell cycle|*|0007059:chromosome segregation|*|0051301:cell division|*|0030261:chromosome condensation	0005737:cytoplasm|*|0009295:nucleoid	1001	59
Q8IAM8	PF08_0129	Serine/threonine-protein phosphatase;	0005506:iron ion binding|*|0016787:hydrolase activity|*|0004721:phosphoprotein phosphatase activity	x	x	P0A6F9	groS	10 kDa chaperonin;	0005515:protein binding|*|0005524:ATP binding|*|0051082:unfolded protein binding	0042963:phage assembly|*|0006457:protein folding|*|0007049:cell cycle|*|0009408:response to heat|*|0051301:cell division	0005737:cytoplasm|*|0005829:cytosol	1001	59
Q8IAN2	MAL8P1.146	Filament assembling protein, putative;	0005200:structural constituent of cytoskeleton	x	x	P75949	nagZ	Beta-hexosaminidase;	0016798:hydrolase activity, acting on glycosyl bonds|*|0004563:beta-N-acetylhexosaminidase activity|*|0004553:hydrolase activity, hydrolyzing O-glycosyl compounds|*|0016787:hydrolase activity	0005975:carbohydrate metabolic process|*|0008152:metabolic process|*|0009252:peptidoglycan biosynthetic process|*|0009254:peptidoglycan turnover|*|0007049:cell cycle|*|0008360:regulation of cell shape|*|0051301:cell division|*|0007047:cell wall organization	0005737:cytoplasm	1001	59
Q8IDR3	PF13_0233	Myosin-A;	0003774:motor activity|*|0005524:ATP binding|*|0003779:actin binding|*|0000166:nucleotide binding	x	0016459:myosin complex|*|0005886:plasma membrane|*|0016020:membrane	P0A9A6	ftsZ	Cell division protein ftsZ;	0005515:protein binding|*|0003924:GTPase activity|*|0005525:GTP binding|*|0000166:nucleotide binding	0051258:protein polymerization|*|0051301:cell division|*|0007049:cell cycle|*|0000917:barrier septum formation	0043234:protein complex|*|0005737:cytoplasm|*|0032155:cell division site part	1001	59
Q8I2H9	PFI1640c	Putative uncharacterized protein;	x	x	x	P0A8P6	xerC	Tyrosine recombinase xerC;	0003677:DNA binding|*|0009009:site-specific recombinase activity|*|0009037:tyrosine-based site-specific recombinase activity	0006310:DNA recombination|*|0007049:cell cycle|*|0015074:DNA integration|*|0006276:plasmid maintenance|*|0007059:chromosome segregation|*|0051301:cell division|*|0042150:plasmid recombination	0005737:cytoplasm|*|0048476:Holliday junction resolvase complex	1001	59
Q8I518	PFL1975c	Conserved Plasmodium protein;	x	x	x	P11557	damX	Protein damX;	x	0000910:cytokinesis|*|0007049:cell cycle|*|0051301:cell division	0005886:plasma membrane|*|0032155:cell division site part|*|0016021:integral to membrane|*|0016020:membrane	1001	59
Q8I5Y2	PFL0315c	Conserved Plasmodium protein;	x	x	x	P24228	dacB	D-alanyl-D-alanine carboxypeptidase dacB;	0004180:carboxypeptidase activity|*|0004185:serine-type carboxypeptidase activity|*|0016787:hydrolase activity|*|0005515:protein binding|*|0009002:serine-type D-Ala-D-Ala carboxypeptidase activity|*|0004175:endopeptidase activity|*|0008658:penicillin binding	0009253:peptidoglycan catabolic process|*|0010382:cellular cell wall metabolic process|*|0008360:regulation of cell shape|*|0009252:peptidoglycan biosynthetic process|*|0007047:cell wall organization|*|0000910:cytokinesis|*|0009254:peptidoglycan turnover|*|0000270:peptidoglycan metabolic process|*|0046677:response to antibiotic|*|0051301:cell division|*|0043093:binary fission|*|0007049:cell cycle…	0042597:periplasmic space|*|0030288:outer membrane-bounded periplasmic space	1001	59
Q8IBF0	MAL7P1.173	Putative uncharacterized protein;	x	x	x	P06966	dicA	HTH-type transcriptional regulator dicA;	0003677:DNA binding|*|0043565:sequence-specific DNA binding|*|0016564:transcription repressor activity	0006350:transcription|*|0045449:regulation of transcription|*|0051301:cell division|*|0007049:cell cycle	x	1001	59
O96268	PFB0880w	Conserved protein;	0003824:catalytic activity|*|0005488:binding	0008152:metabolic process	x	P0A6F5	groL	60 kDa chaperonin;	0005515:protein binding|*|0005524:ATP binding|*|0016887:ATPase activity|*|0042802:identical protein binding|*|0000166:nucleotide binding|*|0051082:unfolded protein binding	0051301:cell division|*|0044267:cellular protein metabolic process|*|0006457:protein folding|*|0009408:response to heat|*|0007049:cell cycle|*|0042963:phage assembly	0005737:cytoplasm|*|0016020:membrane|*|0005829:cytosol	1001	59
Q8I5G0	PFL1240c	Conserved Plasmodium protein;	0005488:binding	x	x	P0AD68	ftsI	Peptidoglycan synthase ftsI;	0008658:penicillin binding|*|0005515:protein binding|*|0016757:transferase activity, transferring glycosyl groups|*|0008955:peptidoglycan glycosyltransferase activity|*|0003824:catalytic activity|*|0016740:transferase activity	0051301:cell division|*|0007047:cell wall organization|*|0009252:peptidoglycan biosynthetic process|*|0046677:response to antibiotic|*|0042493:response to drug|*|0009273:peptidoglycan-based cell wall biogenesis|*|0008360:regulation of cell shape|*|0007049:cell cycle	0032155:cell division site part|*|0005886:plasma membrane|*|0031226:intrinsic to plasma membrane|*|0016021:integral to membrane|*|0005887:integral to plasma membrane|*|0016020:membrane	1001	59
Q8I3L9	PFE1225w	Organelle ribosomal protein L7/L12, putative;	0003735:structural constituent of ribosome	0006412:translation	0005622:intracellular|*|0005840:ribosome	P0AFI2	parC	DNA topoisomerase 4 subunit A;	0003918:DNA topoisomerase (ATP-hydrolyzing) activity|*|0003916:DNA topoisomerase activity|*|0003677:DNA binding|*|0005524:ATP binding|*|0016853:isomerase activity	0006265:DNA topological change|*|0007059:chromosome segregation|*|0030541:plasmid partitioning|*|0006259:DNA metabolic process|*|0007062:sister chromatid cohesion|*|0006261:DNA-dependent DNA replication	0005694:chromosome|*|0005886:plasma membrane|*|0005737:cytoplasm|*|0019897:extrinsic to plasma membrane|*|0016020:membrane|*|0009330:DNA topoisomerase complex (ATP-hydrolyzing)	866	59
Q8I569	PFL1705w	RNA binding protein, putative;	0046872:metal ion binding|*|0008270:zinc ion binding|*|0000166:nucleotide binding|*|0003676:nucleic acid binding|*|0005515:protein binding	x	x	P0ABH0	ftsA	Cell division protein ftsA;	x	0051301:cell division|*|0007049:cell cycle|*|0000910:cytokinesis|*|0008360:regulation of cell shape	0032155:cell division site part	1001	59
Q8I2Y5	PFI0820c	RNA binding protein, putative;	0003676:nucleic acid binding|*|0000166:nucleotide binding	x	x	P0A850	tig	Trigger factor;	0005515:protein binding|*|0003755:peptidyl-prolyl cis-trans isomerase activity|*|0016853:isomerase activity	0015031:protein transport|*|0006457:protein folding|*|0051083:'de novo' cotranslational protein folding|*|0051301:cell division|*|0007049:cell cycle	0016020:membrane|*|0044444:cytoplasmic part|*|0005829:cytosol	1001	59
Q8IJZ9	PF10_0041	U5 small nuclear ribonuclear protein, putative;	0005525:GTP binding|*|0003924:GTPase activity|*|0000166:nucleotide binding	x	x	P10121	ftsY	Cell division protein ftsY;	0005525:GTP binding|*|0000166:nucleotide binding|*|0003723:RNA binding|*|0017111:nucleoside-triphosphatase activity|*|0005515:protein binding	0007049:cell cycle|*|0006614:SRP-dependent cotranslational protein targeting to membrane|*|0051301:cell division	0030529:ribonucleoprotein complex|*|0005886:plasma membrane|*|0016020:membrane	1001	59
Q8I3V1	PFE0785c	Metabolite/drug transporter, putative;	x	x	x	P14900	murD	UDP-N-acetylmuramoylalanine--D-glutamate ligase;	0016874:ligase activity|*|0005524:ATP binding|*|0008764:UDP-N-acetylmuramoylalanine-D-glutamate ligase activity|*|0005515:protein binding|*|0005488:binding|*|0003824:catalytic activity|*|0000166:nucleotide binding	0009058:biosynthetic process|*|0008360:regulation of cell shape|*|0051301:cell division|*|0009273:peptidoglycan-based cell wall biogenesis|*|0009252:peptidoglycan biosynthetic process|*|0008152:metabolic process|*|0007049:cell cycle|*|0007047:cell wall organization	0005737:cytoplasm	1001	59
Q8IBV4	MAL7P1.68	Zinc finger protein, putative;	0008270:zinc ion binding|*|0016740:transferase activity|*|0008415:acyltransferase activity|*|0046872:metal ion binding	x	x	P18196	minC	Septum site-determining protein minC;	x	0000917:barrier septum formation|*|0051302:regulation of cell division|*|0007049:cell cycle|*|0051726:regulation of cell cycle|*|0051301:cell division	x	1001	59
O96275	PFB0915w	Liver stage antigen 3;	x	x	x	P0A6F5	groL	60 kDa chaperonin;	0005515:protein binding|*|0005524:ATP binding|*|0016887:ATPase activity|*|0042802:identical protein binding|*|0000166:nucleotide binding|*|0051082:unfolded protein binding	0051301:cell division|*|0044267:cellular protein metabolic process|*|0006457:protein folding|*|0009408:response to heat|*|0007049:cell cycle|*|0042963:phage assembly	0005737:cytoplasm|*|0016020:membrane|*|0005829:cytosol	30	60
Q8I5T4	PFL0580w	DNA replication licensing factor MCM5, putative;	0005524:ATP binding|*|0003677:DNA binding|*|0000166:nucleotide binding	0006260:DNA replication	0005634:nucleus	P11557	damX	Protein damX;	x	0000910:cytokinesis|*|0007049:cell cycle|*|0051301:cell division	0005886:plasma membrane|*|0032155:cell division site part|*|0016021:integral to membrane|*|0016020:membrane	1001	60
Q8I2Z8	PFI0755c	6-phosphofructokinase, putative;	0003824:catalytic activity|*|0047334:diphosphate-fructose-6-phosphate 1-phosphotransferase activity|*|0005524:ATP binding|*|0003872:6-phosphofructokinase activity|*|0016301:kinase activity	0006096:glycolysis|*|0008152:metabolic process	0005945:6-phosphofructokinase complex	P0A850	tig	Trigger factor;	0005515:protein binding|*|0003755:peptidyl-prolyl cis-trans isomerase activity|*|0016853:isomerase activity	0015031:protein transport|*|0006457:protein folding|*|0051083:'de novo' cotranslational protein folding|*|0051301:cell division|*|0007049:cell cycle	0016020:membrane|*|0044444:cytoplasmic part|*|0005829:cytosol	1001	60
Q8IBS3	PF07_0073	Seryl-tRNA synthetase, putative;	0004828:serine-tRNA ligase activity|*|0000166:nucleotide binding|*|0004812:aminoacyl-tRNA ligase activity|*|0016874:ligase activity|*|0005524:ATP binding	0006412:translation|*|0006418:tRNA aminoacylation for protein translation|*|0006434:seryl-tRNA aminoacylation	0005737:cytoplasm	P14900	murD	UDP-N-acetylmuramoylalanine--D-glutamate ligase;	0016874:ligase activity|*|0005524:ATP binding|*|0008764:UDP-N-acetylmuramoylalanine-D-glutamate ligase activity|*|0005515:protein binding|*|0005488:binding|*|0003824:catalytic activity|*|0000166:nucleotide binding	0009058:biosynthetic process|*|0008360:regulation of cell shape|*|0051301:cell division|*|0009273:peptidoglycan-based cell wall biogenesis|*|0009252:peptidoglycan biosynthetic process|*|0008152:metabolic process|*|0007049:cell cycle|*|0007047:cell wall organization	0005737:cytoplasm	1001	60
Q8I0U6	PFA_0110w	DNAJ protein, putative;	0031072:heat shock protein binding	x	x	P0AC30	ftsX	Cell division protein ftsX;	0005515:protein binding	0000910:cytokinesis|*|0007049:cell cycle|*|0051301:cell division	0032155:cell division site part|*|0016020:membrane|*|0005886:plasma membrane|*|0016021:integral to membrane	1001	60
Q8I308	PFI0705w	Putative uncharacterized protein;	x	x	x	P0AE60	cedA	Cell division activator cedA;	0003677:DNA binding|*|0005515:protein binding	0051302:regulation of cell division|*|0051301:cell division|*|0007049:cell cycle	x	1001	60
Q8IK60	PF14_0746	Putative uncharacterized protein;	x	x	x	P06966	dicA	HTH-type transcriptional regulator dicA;	0003677:DNA binding|*|0043565:sequence-specific DNA binding|*|0016564:transcription repressor activity	0006350:transcription|*|0045449:regulation of transcription|*|0051301:cell division|*|0007049:cell cycle	x	318	60
Q8ILA3	PF14_0342	Putative uncharacterized protein;	x	x	x	P0A8P6	xerC	Tyrosine recombinase xerC;	0003677:DNA binding|*|0009009:site-specific recombinase activity|*|0009037:tyrosine-based site-specific recombinase activity	0006310:DNA recombination|*|0007049:cell cycle|*|0015074:DNA integration|*|0006276:plasmid maintenance|*|0007059:chromosome segregation|*|0051301:cell division|*|0042150:plasmid recombination	0005737:cytoplasm|*|0048476:Holliday junction resolvase complex	1001	60
Q8ILU2	PF14_0152	Putative uncharacterized protein;	x	x	x	P22524	mukE	Chromosome partition protein mukE;	0005515:protein binding	0007049:cell cycle|*|0007059:chromosome segregation|*|0051301:cell division|*|0030261:chromosome condensation	0005737:cytoplasm|*|0009295:nucleoid	1001	60
Q9U0M8	PFA0635c	Uncharacterized protein PFA0635c;	0003674:molecular_function	0044403:symbiosis, encompassing mutualism through parasitism	0016020:membrane|*|0016021:integral to membrane	P0A9R7	ftsE	Cell division ATP-binding protein ftsE;	0005524:ATP binding|*|0016887:ATPase activity|*|0017111:nucleoside-triphosphatase activity|*|0005515:protein binding|*|0000166:nucleotide binding	0051301:cell division|*|0000910:cytokinesis|*|0007049:cell cycle|*|0046677:response to antibiotic	0005737:cytoplasm|*|0032155:cell division site part|*|0000300:peripheral to membrane of membrane fraction	1001	60
O96276	PFB0920w	DNAJ protein, putative;	0031072:heat shock protein binding|*|0051082:unfolded protein binding	0006457:protein folding	x	P0A6F5	groL	60 kDa chaperonin;	0005515:protein binding|*|0005524:ATP binding|*|0016887:ATPase activity|*|0042802:identical protein binding|*|0000166:nucleotide binding|*|0051082:unfolded protein binding	0051301:cell division|*|0044267:cellular protein metabolic process|*|0006457:protein folding|*|0009408:response to heat|*|0007049:cell cycle|*|0042963:phage assembly	0005737:cytoplasm|*|0016020:membrane|*|0005829:cytosol	401	61
Q8IKA0	PF14_0706	Putative uncharacterized protein;	x	x	x	P06966	dicA	HTH-type transcriptional regulator dicA;	0003677:DNA binding|*|0043565:sequence-specific DNA binding|*|0016564:transcription repressor activity	0006350:transcription|*|0045449:regulation of transcription|*|0051301:cell division|*|0007049:cell cycle	x	1001	61
Q8ILL4	PF14_0229	Putative uncharacterized protein;	x	x	x	P0A8P8	xerD	Tyrosine recombinase xerD;	0003677:DNA binding|*|0009009:site-specific recombinase activity|*|0009037:tyrosine-based site-specific recombinase activity	0007059:chromosome segregation|*|0015074:DNA integration|*|0006310:DNA recombination|*|0007049:cell cycle|*|0051301:cell division|*|0006276:plasmid maintenance	0005737:cytoplasm|*|0048476:Holliday junction resolvase complex	1001	61
Q8I427	PFE0375w	Cell differentiation protein rcd1, putative;	0005488:binding	x	x	P0A850	tig	Trigger factor;	0005515:protein binding|*|0003755:peptidyl-prolyl cis-trans isomerase activity|*|0016853:isomerase activity	0015031:protein transport|*|0006457:protein folding|*|0051083:'de novo' cotranslational protein folding|*|0051301:cell division|*|0007049:cell cycle	0016020:membrane|*|0044444:cytoplasmic part|*|0005829:cytosol	1001	62
Q8IL57	PF14_0392	Serine/threonine protein kinase, putative;	0004674:protein serine/threonine kinase activity|*|0005524:ATP binding|*|0004672:protein kinase activity|*|0016301:kinase activity	0006468:protein amino acid phosphorylation	x	P06966	dicA	HTH-type transcriptional regulator dicA;	0003677:DNA binding|*|0043565:sequence-specific DNA binding|*|0016564:transcription repressor activity	0006350:transcription|*|0045449:regulation of transcription|*|0051301:cell division|*|0007049:cell cycle	x	1001	62
Q8IJI5	PF10_0212a	Conserved Plasmodium protein;	x	x	x	P11557	damX	Protein damX;	x	0000910:cytokinesis|*|0007049:cell cycle|*|0051301:cell division	0005886:plasma membrane|*|0032155:cell division site part|*|0016021:integral to membrane|*|0016020:membrane	1001	62
Q8IHU7	PF11_0429	Conserved Plasmodium protein;	0008270:zinc ion binding|*|0046872:metal ion binding|*|0005515:protein binding	x	x	P0AFI2	parC	DNA topoisomerase 4 subunit A;	0003918:DNA topoisomerase (ATP-hydrolyzing) activity|*|0003916:DNA topoisomerase activity|*|0003677:DNA binding|*|0005524:ATP binding|*|0016853:isomerase activity	0006265:DNA topological change|*|0007059:chromosome segregation|*|0030541:plasmid partitioning|*|0006259:DNA metabolic process|*|0007062:sister chromatid cohesion|*|0006261:DNA-dependent DNA replication	0005694:chromosome|*|0005886:plasma membrane|*|0005737:cytoplasm|*|0019897:extrinsic to plasma membrane|*|0016020:membrane|*|0009330:DNA topoisomerase complex (ATP-hydrolyzing)	38	62
O96279	PFB0935w	Cytoadherence linked asexual protein 2;	x	x	x	P0A6F5	groL	60 kDa chaperonin;	0005515:protein binding|*|0005524:ATP binding|*|0016887:ATPase activity|*|0042802:identical protein binding|*|0000166:nucleotide binding|*|0051082:unfolded protein binding	0051301:cell division|*|0044267:cellular protein metabolic process|*|0006457:protein folding|*|0009408:response to heat|*|0007049:cell cycle|*|0042963:phage assembly	0005737:cytoplasm|*|0016020:membrane|*|0005829:cytosol	1001	62
Q8I6U6	PF10_0374	Pf11-1 protein;	x	x	x	P06136	ftsQ	Cell division protein ftsQ;	x	0051301:cell division|*|0000917:barrier septum formation|*|0007049:cell cycle	0005886:plasma membrane|*|0016021:integral to membrane|*|0016020:membrane	1001	62
Q8I2L0	PFI1480w	Putative uncharacterized protein;	0003677:DNA binding|*|0008270:zinc ion binding	x	x	P0A8P6	xerC	Tyrosine recombinase xerC;	0003677:DNA binding|*|0009009:site-specific recombinase activity|*|0009037:tyrosine-based site-specific recombinase activity	0006310:DNA recombination|*|0007049:cell cycle|*|0015074:DNA integration|*|0006276:plasmid maintenance|*|0007059:chromosome segregation|*|0051301:cell division|*|0042150:plasmid recombination	0005737:cytoplasm|*|0048476:Holliday junction resolvase complex	1001	63
Q8I526	PFL1925w	Cell division protein FtsH, putative;	0017111:nucleoside-triphosphatase activity|*|0005524:ATP binding|*|0000166:nucleotide binding|*|0004222:metalloendopeptidase activity|*|0016787:hydrolase activity	0051301:cell division|*|0006508:proteolysis|*|0030163:protein catabolic process	0016020:membrane	P0A9R7	ftsE	Cell division ATP-binding protein ftsE;	0005524:ATP binding|*|0016887:ATPase activity|*|0017111:nucleoside-triphosphatase activity|*|0005515:protein binding|*|0000166:nucleotide binding	0051301:cell division|*|0000910:cytokinesis|*|0007049:cell cycle|*|0046677:response to antibiotic	0005737:cytoplasm|*|0032155:cell division site part|*|0000300:peripheral to membrane of membrane fraction	1001	63
Q8I379	PFI0345w	GTPase activator, putative;	0005097:Rab GTPase activator activity	0032313:regulation of Rab GTPase activity	0005622:intracellular	P0A734	minE	Cell division topological specificity factor;	x	0032955:regulation of barrier septum formation|*|0051301:cell division|*|0007049:cell cycle|*|0051302:regulation of cell division	x	1001	63
Q8IE84	PF13_0130	Vacuolar ATP synthase subunit G, putative;	0016820:hydrolase activity, acting on acid anhydrides, catalyzing transmembrane movement of substances|*|0016787:hydrolase activity	0015992:proton transport	0016471:vacuolar proton-transporting V-type ATPase complex	P24181	acrF	Acriflavine resistance protein F;	0005215:transporter activity	0051301:cell division|*|0006810:transport|*|0007049:cell cycle	0005886:plasma membrane|*|0016021:integral to membrane|*|0016020:membrane	1001	63
Q8I5N5	PFL0835w	GTP binding protein, putative;	0005525:GTP binding|*|0000166:nucleotide binding	x	0005622:intracellular	P22523	mukB	Chromosome partition protein mukB;	0005524:ATP binding|*|0000166:nucleotide binding|*|0005515:protein binding|*|0003677:DNA binding|*|0005525:GTP binding	0051301:cell division|*|0030261:chromosome condensation|*|0007059:chromosome segregation|*|0007049:cell cycle	0000796:condensin complex|*|0005737:cytoplasm|*|0009295:nucleoid	1001	63
Q8I5W9	PFL0390c	Conserved Plasmodium protein;	x	x	x	P75949	nagZ	Beta-hexosaminidase;	0016798:hydrolase activity, acting on glycosyl bonds|*|0004563:beta-N-acetylhexosaminidase activity|*|0004553:hydrolase activity, hydrolyzing O-glycosyl compounds|*|0016787:hydrolase activity	0005975:carbohydrate metabolic process|*|0008152:metabolic process|*|0009252:peptidoglycan biosynthetic process|*|0009254:peptidoglycan turnover|*|0007049:cell cycle|*|0008360:regulation of cell shape|*|0051301:cell division|*|0007047:cell wall organization	0005737:cytoplasm	1001	63
Q8IBL9	PF07_0097	Putative uncharacterized protein;	x	x	x	P0AFI2	parC	DNA topoisomerase 4 subunit A;	0003918:DNA topoisomerase (ATP-hydrolyzing) activity|*|0003916:DNA topoisomerase activity|*|0003677:DNA binding|*|0005524:ATP binding|*|0016853:isomerase activity	0006265:DNA topological change|*|0007059:chromosome segregation|*|0030541:plasmid partitioning|*|0006259:DNA metabolic process|*|0007062:sister chromatid cohesion|*|0006261:DNA-dependent DNA replication	0005694:chromosome|*|0005886:plasma membrane|*|0005737:cytoplasm|*|0019897:extrinsic to plasma membrane|*|0016020:membrane|*|0009330:DNA topoisomerase complex (ATP-hydrolyzing)	1001	63
Q8ILC0	PF14_0325	Putative uncharacterized protein;	x	x	x	P09557	dicB	Division inhibition protein dicB;	x	0051302:regulation of cell division|*|0007049:cell cycle|*|0051301:cell division	x	1001	63
Q8ILV5	PF14_0138	Putative uncharacterized protein;	x	x	0005634:nucleus|*|0005737:cytoplasm	P06966	dicA	HTH-type transcriptional regulator dicA;	0003677:DNA binding|*|0043565:sequence-specific DNA binding|*|0016564:transcription repressor activity	0006350:transcription|*|0045449:regulation of transcription|*|0051301:cell division|*|0007049:cell cycle	x	1001	63
Q8IC19	PF07_0021	Uncharacterized protein PF07_0021;	0003674:molecular_function	0044403:symbiosis, encompassing mutualism through parasitism	0005575:cellular_component	P0A850	tig	Trigger factor;	0005515:protein binding|*|0003755:peptidyl-prolyl cis-trans isomerase activity|*|0016853:isomerase activity	0015031:protein transport|*|0006457:protein folding|*|0051083:'de novo' cotranslational protein folding|*|0051301:cell division|*|0007049:cell cycle	0016020:membrane|*|0044444:cytoplasmic part|*|0005829:cytosol	695	63
Q8IJS5	PF10_0117	Ubiquitin-protein ligase E3, putative;	0046872:metal ion binding|*|0016874:ligase activity|*|0005515:protein binding|*|0003677:DNA binding|*|0008270:zinc ion binding	0006281:DNA repair	0005634:nucleus	P11557	damX	Protein damX;	x	0000910:cytokinesis|*|0007049:cell cycle|*|0051301:cell division	0005886:plasma membrane|*|0032155:cell division site part|*|0016021:integral to membrane|*|0016020:membrane	1001	63
Q8IBE8	MAL7P1.176	Erythrocyte binding antigen 175;	0004872:receptor activity	0009405:pathogenesis	0016021:integral to membrane	P0AAI3	ftsH	Cell division protease ftsH;	0004222:metalloendopeptidase activity|*|0005524:ATP binding|*|0016787:hydrolase activity|*|0046872:metal ion binding|*|0008270:zinc ion binding|*|0016887:ATPase activity|*|0005515:protein binding|*|0017111:nucleoside-triphosphatase activity|*|0000166:nucleotide binding|*|0008233:peptidase activity|*|0030145:manganese ion binding|*|0008237:metallopeptidase activity|*|0043273:CTPase activity	0006508:proteolysis|*|0030163:protein catabolic process|*|0051301:cell division|*|0007049:cell cycle	0016020:membrane|*|0005886:plasma membrane|*|0016021:integral to membrane	1001	64
Q8I413	PFE0450w	Chromosome condensation protein, putative;	0005515:protein binding|*|0005524:ATP binding	0051276:chromosome organization	0005694:chromosome	P0A749	murA	UDP-N-acetylglucosamine 1-carboxyvinyltransferase;	0008760:UDP-N-acetylglucosamine 1-carboxyvinyltransferase activity|*|0016740:transferase activity|*|0016765:transferase activity, transferring alkyl or aryl (other than methyl) groups|*|0003824:catalytic activity	0007049:cell cycle|*|0008360:regulation of cell shape|*|0009252:peptidoglycan biosynthetic process|*|0019277:UDP-N-acetylgalactosamine biosynthetic process|*|0051301:cell division|*|0007047:cell wall organization	0005737:cytoplasm	1001	64
Q8I3F9	PFE1545c	Formin 1, putative;	0003779:actin binding|*|0005488:binding	0016043:cellular component organization|*|0030036:actin cytoskeleton organization	x	P0A9J0	rng	Ribonuclease G;	0008996:ribonuclease G activity|*|0003723:RNA binding|*|0004519:endonuclease activity|*|0004518:nuclease activity|*|0005515:protein binding|*|0004540:ribonuclease activity|*|0016787:hydrolase activity	0006396:RNA processing|*|0007049:cell cycle|*|0051301:cell division|*|0006364:rRNA processing	0005856:cytoskeleton|*|0005737:cytoplasm	1001	64
Q8ILF2	PF14_0292	Cytosolic preribosomal GTPase, putative;	0005525:GTP binding	x	0005622:intracellular	P09557	dicB	Division inhibition protein dicB;	x	0051302:regulation of cell division|*|0007049:cell cycle|*|0051301:cell division	x	1001	64
Q8I6Z4	MAL13P1.344	RNAse L inhibitor protein, putative;	0016887:ATPase activity|*|0005524:ATP binding|*|0051536:iron-sulfur cluster binding|*|0017111:nucleoside-triphosphatase activity|*|0000166:nucleotide binding|*|0009055:electron carrier activity	x	x	P0A8P6	xerC	Tyrosine recombinase xerC;	0003677:DNA binding|*|0009009:site-specific recombinase activity|*|0009037:tyrosine-based site-specific recombinase activity	0006310:DNA recombination|*|0007049:cell cycle|*|0015074:DNA integration|*|0006276:plasmid maintenance|*|0007059:chromosome segregation|*|0051301:cell division|*|0042150:plasmid recombination	0005737:cytoplasm|*|0048476:Holliday junction resolvase complex	1001	64
Q8IBQ3	PF07_0082	Putative uncharacterized protein;	x	x	x	P06966	dicA	HTH-type transcriptional regulator dicA;	0003677:DNA binding|*|0043565:sequence-specific DNA binding|*|0016564:transcription repressor activity	0006350:transcription|*|0045449:regulation of transcription|*|0051301:cell division|*|0007049:cell cycle	x	1001	64
Q8IIU5	PF11_0069	Conserved Plasmodium protein;	x	x	x	P0AFI2	parC	DNA topoisomerase 4 subunit A;	0003918:DNA topoisomerase (ATP-hydrolyzing) activity|*|0003916:DNA topoisomerase activity|*|0003677:DNA binding|*|0005524:ATP binding|*|0016853:isomerase activity	0006265:DNA topological change|*|0007059:chromosome segregation|*|0030541:plasmid partitioning|*|0006259:DNA metabolic process|*|0007062:sister chromatid cohesion|*|0006261:DNA-dependent DNA replication	0005694:chromosome|*|0005886:plasma membrane|*|0005737:cytoplasm|*|0019897:extrinsic to plasma membrane|*|0016020:membrane|*|0009330:DNA topoisomerase complex (ATP-hydrolyzing)	1001	64
Q8III3	PF11_0191	Pre-RNA processing ribonucleoprotein, putative;	0003676:nucleic acid binding	x	0030529:ribonucleoprotein complex	P22524	mukE	Chromosome partition protein mukE;	0005515:protein binding	0007049:cell cycle|*|0007059:chromosome segregation|*|0051301:cell division|*|0030261:chromosome condensation	0005737:cytoplasm|*|0009295:nucleoid	1001	64
Q8ILR9	PF14_0175	LRR domain-containing protein PF14_0175;	0003674:molecular_function|*|0003677:DNA binding	0044403:symbiosis, encompassing mutualism through parasitism	0016021:integral to membrane|*|0016020:membrane	P11557	damX	Protein damX;	x	0000910:cytokinesis|*|0007049:cell cycle|*|0051301:cell division	0005886:plasma membrane|*|0032155:cell division site part|*|0016021:integral to membrane|*|0016020:membrane	1001	64
Q8I3B4	PFI0165c	DEAD/DEAH box helicase, putative;	0004386:helicase activity|*|0005524:ATP binding|*|0008026:ATP-dependent helicase activity|*|0003676:nucleic acid binding	x	x	P17952	murC	UDP-N-acetylmuramate--L-alanine ligase;	0005524:ATP binding|*|0008763:UDP-N-acetylmuramate-L-alanine ligase activity|*|0000166:nucleotide binding|*|0003824:catalytic activity|*|0005488:binding|*|0005515:protein binding|*|0016874:ligase activity|*|0000287:magnesium ion binding	0008360:regulation of cell shape|*|0009252:peptidoglycan biosynthetic process|*|0009058:biosynthetic process|*|0007049:cell cycle|*|0009273:peptidoglycan-based cell wall biogenesis|*|0007047:cell wall organization|*|0051301:cell division|*|0008152:metabolic process	0005737:cytoplasm	1001	65
Q8I1Y2	PFD0230c	Protease, putative;	0008234:cysteine-type peptidase activity|*|0016787:hydrolase activity|*|0004197:cysteine-type endopeptidase activity|*|0008233:peptidase activity	0006508:proteolysis	x	P0ABG7	mrdB	Rod shape-determining protein rodA;	x	0007049:cell cycle|*|0008360:regulation of cell shape	0016021:integral to membrane|*|0005886:plasma membrane|*|0016020:membrane	1001	65
Q8I5D0	PFL1395c	Conserved Plasmodium protein;	x	x	x	P0AF36	zapB	Cell division protein zapB;	x	0000917:barrier septum formation|*|0007049:cell cycle|*|0043093:binary fission|*|0051301:cell division	0032155:cell division site part|*|0005737:cytoplasm	1001	65
Q8IL08	PF14_0442	Putative uncharacterized protein;	x	x	x	P77173	zipA	Cell division protein zipA;	0005515:protein binding	0000917:barrier septum formation|*|0007049:cell cycle|*|0000910:cytokinesis|*|0051301:cell division	0009276:Gram-negative-bacterium-type cell wall|*|0005887:integral to plasma membrane|*|0032155:cell division site part|*|0005886:plasma membrane|*|0016020:membrane|*|0016021:integral to membrane	1001	65
Q8IBT2	MAL7P1.81	Eukaryotic translation initiation factor 3 37.28 kDa subunit, putative;	0003743:translation initiation factor activity	x	x	P0A9J0	rng	Ribonuclease G;	0008996:ribonuclease G activity|*|0003723:RNA binding|*|0004519:endonuclease activity|*|0004518:nuclease activity|*|0005515:protein binding|*|0004540:ribonuclease activity|*|0016787:hydrolase activity	0006396:RNA processing|*|0007049:cell cycle|*|0051301:cell division|*|0006364:rRNA processing	0005856:cytoskeleton|*|0005737:cytoplasm	1001	65
